# Supplementary material for: Genetically detoxified pertussis toxin displays near identical structure to its wild-type and exhibits robust immunogenicity
Source: Commun Biol. 2020 Aug 5;3:427. doi: 10.1038/s42003-020-01153-3 (PMC7406505; doi:10.1038/s42003-020-01153-3)
Supplement: Supplementary file 3 — Supplementary Data 1 [file 42003_2020_1153_MOESM3_ESM.xlsx]

## Sheet: PLGS Processing Parameters
Processing Parameters
Chromatographic peak width	0.5
MS TOF resolution	Automatic
Lock mass	785.84265 Da/e
Lock mass window	0.25
Low energy threshold	135.0 counts
Elevated energy threshold	30.0 counts
Elution start time	N/Ap
Elution end time	N/Ap
Intensity threshold	100 counts
Workflow Parameters
Search Engine Type	PLGS
Peptide tolerance	Automatic
Fragment tolerance	Automatic
Min fragment ion matches per peptide	1
Min fragment ion matches per protein	2
Min peptide matches per protein	1
Maximum hits to return	20
Maximum protein mass	500000
Primary digest reagent	Non-specific
Secondary digest reagent	None
Missed cleavages	1
Fixed modifier reagents	N/Ap
Fixed modifier reagent groups	N/Ap
Variable modifier reagents	Acetyl N-Term, deamidation N, Oxidation M
Variable modifier reagent groups	N/Ap
Enriched variable modification	N/Ap
Variable glycosylation modifications	N/Ap
False discovery rate	4
Calibration protein	N/Ap
Calibration protein concentration	N/Ap
Manual response factor	N/Ap
Monoisotopic or average	Monoisotopic
Peptide charge	1+
Instrument Type	ESI-QUAD-TOF

## Sheet: DynamX Processing Parameters
Peptide Thresholds
Minimum Intensity	50
Minimum Sequence Length	4
Maximum Sequence Length	30
Minimum product	0
Minimum products per amino acid	0.25
Minimum consecutive products	0
Minimum sum intensity for products	0
Minimum score	5.5
Maximum MH+ Error (ppm)	0
Replication
File threshold	0
Retetion time RSD	0
Intensity RSD	0

## Sheet: Mutation IR comparison
	Temp =25.00°C
	pH = 7.5 / pD = 7.9
	Peptide (Residues 1-17)		Intrinsic rate of gdPT residues 1-17							Intrinsic rate of PTx residues 1-17
gdPT	DDPPATVYKYDSRPPED		Exchange Time (sec)	Rate						Exchange Time (sec)	Rate
PTx	DDPPATVYRYDSRPPED		0.5	10.8613						0.5	10.8617
			1	11.0932						1	11.0932
	Ratio of the rates (gdPT/PTx)		20	11.9146						20	11.9146
	0.4617/0.4609 = 1.0027		120	12						120	12
			600	12						600	12
			3600	12						3600	12
			14400	12						14400	12
	Peptide (Residues 126-140)		Intrinsic rate of gdPT residues 126-140							Intrinsic rate of PTx residues 126-140
gdPT	YQSGYLAHRRIPPEN		Exchange Time (sec)	Rate						Exchange Time (sec)	Rate
PTx	YQSEYLAHRRIPPEN		0.5	11.089						0.5	11.0716
			1	11.5039						1	11.5036
	Ratio of the rates (gdPT/PTx)		20	12						20	12
	1.2153/1.2522 = 0.9705		120	12						120	12
			600	12						600	12
			3600	12						3600	12
			14400	12						14400	12

## Sheet: S1
					0.33 minutes		2 minutes		10 minutes		60 minutes		240 minutes
S1 (PTx)	Sequence	Start	End	Num Exchangers	Relative Uptake	Relative Uptake SD	Relative Uptake	Relative Uptake SD	Relative Uptake	Relative Uptake SD	Relative Uptake	Relative Uptake SD	Relative Uptake	Relative Uptake SD
	DDPPATVY	1	8	5	0.882886	0.014592	1.0188	0.011811	1.06082	0.016433	1.06087	0.016827	1.01131	0.066118
	DDPPATVYRYDSRPPED	1	17	12	2.1874	0.0451	2.2923	0.0404	2.3504	0.0566	2.4566	0.055	2.596	0.0803
	VYRYDSRPPED	7	17	8	1.07171	0.086816	0.936224	0.167945	1.05587	0.096211	1.16068	0.099842	1.29523	0.083934
	SRPPEDVF	12	19	5	0.736902	0.051889	0.678819	0.081427	0.753956	0.054002	0.905708	0.061121	1.18574	0.175362
	SRPPEDVFQNG	12	22	8	1.15483	0.060221	1.13294	0.06285	1.46376	0.044878	1.68637	0.041787	1.9251	0.059621
	VFQNGFTAWGNNDNVL	18	33	15	2.1868	0.100011	2.71947	0.105989	3.8311	0.102745	4.78757	0.068145	5.6233	0.156585
	QNGFTAWGNNDNVL	20	33	13	1.92205	0.0731	2.35227	0.061215	3.20411	0.079986	4.04298	0.093024	4.7885	0.147219
	NGFTAWGNNDNVL	21	33	12	1.87881	0.074718	2.24082	0.089609	3.11926	0.083532	3.88158	0.09657	4.60691	0.162983
	TAWGNNDNVL	24	33	9	1.12841	0.097881	1.55302	0.067334	2.34863	0.100052	3.01603	0.103043	3.48704	0.080664
	NVLDHLTGRS	31	40	9	0.493936	0.143033	0.626351	0.165708	0.796478	0.202666	0.838876	0.318545	1.48289	0.106341
	VGSSNSAF	43	50	7	0.710897	0.024092	0.734019	0.019794	0.711161	0.077037	0.825027	0.020055	0.914824	0.0376
	VSTSSSRRYTEV	51	62	11	1.60271	0.093907	1.48986	0.075908	1.77462	0.074421	1.95475	0.085042	2.20325	0.11173
	VSTSSSRRYTEVY	51	63	12	1.67583	0.055016	1.58508	0.062399	1.92168	0.06195	2.1367	0.068195	2.30097	0.085729
	LEHRMQE	64	70	6	0.286397	0.039369	0.440309	0.270121	0.317019	0.166708	0.467367	0.378052	0.255747	0.179843
	AERAGRGTGHFIGY	74	87	13	2.14717	0.028855	2.58359	0.03305	3.41212	0.068292	3.95682	0.08125	4.29397	0.133456
	IYEVRADNNF	88	97	9	0.805445	0.058467	0.708337	0.076876	0.780826	0.062755	0.972162	0.070257	1.06551	0.043589
	VRADNNF	91	97	6	0.661913	0.05272	0.599065	0.061752	0.657592	0.061102	0.855787	0.079974	0.935543	0.129226
	VRADNNFYGAASSY	91	104	13	2.00215	0.045079	2.31027	0.027084	2.49337	0.038386	2.72814	0.038946	2.90307	0.094693
	YGAASSY	98	104	6	1.10141	0.013073	1.17103	0.014388	1.19861	0.029462	1.26788	0.038653	1.34037	0.032459
	FEYVDTYGDNAGRIL	105	119	14	1.3459	0.068257	2.04793	0.066533	2.65838	0.132949	3.55824	0.09224	4.60634	0.114807
	FEYVDTYGDNAGRILAGAL	105	123	18	1.47803	0.101876	2.24901	0.114607	2.93307	0.126704	3.97022	0.156647	5.34423	0.213234
	YVDTYGDNAGRIL	107	119	12	1.21806	0.027034	1.91894	0.027058	2.50352	0.059678	3.38545	0.062474	4.43267	0.058971
	YVDTYGDNAGRILAGAL	107	123	16	1.38731	0.048213	2.08863	0.030415	3.86897	0.981317	3.91183	0.08816	5.18191	0.050278
	VDTYGDNAGRIL	108	119	11	1.02361	0.057858	1.69513	0.051286	2.27488	0.064275	3.13135	0.086231	4.0195	0.081771
	VDTYGDNAGRILAGAL	108	123	15	1.22795	0.09232	1.94472	0.082683	2.60859	0.103568	3.58348	0.079896	4.81843	0.087643
	TYGDNAGRILAGAL	110	123	13	1.31853	0.025324	2.0093	0.025428	2.59894	0.042289	3.38609	0.06955	4.23897	0.063244
	YGDNAGRIL	111	119	8	0.737119	0.051704	1.21775	0.066051	1.59881	0.065489	2.10674	0.061653	2.70291	0.059304
	YGDNAGRILAGAL	111	123	12	0.919113	0.070774	1.43598	0.075404	1.89882	0.075334	2.6141	0.081676	3.63921	0.082027
	ATYQSEY	124	130	6	0.351571	0.028214	0.213533	0.116027	0.355173	0.038255	0.47848	0.118051	1.16635	0.030843
	YQSEYLAHRRIPPEN	126	140	12	1.2459	0.1137	0.8562	0.0782	1.1662	0.1491	1.8583	0.2081	2.094	0.0413
	YLAHRRIPPEN	130	140	8	0.438646	0.077086	0.457266	0.088699	0.670209	0.090726	1.03355	0.076484	1.15787	0.063938
	VYHNGITGETTTTE	147	160	13	2.57586	0.045334	3.11448	0.085051	3.77059	0.090255	3.97885	0.046557	4.52029	0.160741
	VSQQTRA	167	173	6	0.796632	1.89081	-0.089683	0.057924	-0.096478	0.058887	-0.038471	0.071279	-0.0587	0.085096
	SVASIVGTLVRMAPVIGA	183	200	16	2.68772	0.135537	2.83808	0.339073	3.72362	0.435528	4.25052	0.312183	4.86503	0.133362
	VRMAPVIGACMARQAESSEAMAAW	192	215	22	3.66	0.15	4.1559	0.1409	4.8011	0.1286	5.4434	0.1829	6.3562	0.2521
	AMAAWSE	211	217	6	0.117668	0.069184	0.131238	0.069462	0.063939	0.081862	0.126112	0.06774	0.147529	0.128775
	AAWSERAGEA	213	222	9	4.60641	0.079214	3.69476	0.080201	3.77437	0.07689	3.70489	0.104312	4.05675	0.277022
	AWSERAGE	214	221	7	3.08803	0.128448	2.52818	0.082435	2.56248	0.039099	2.56165	0.042926	2.77463	0.197592
	VYYESIA	226	232	6	0.263607	0.005508	0.259325	0.013889	0.302152	0.004836	0.456791	0.023192	0.953406	0.023008
S1 (gdPT)	Sequence	Start	End	Num Exchangers	Relative Uptake	Relative Uptake SD	Relative Uptake	Relative Uptake SD	Relative Uptake	Relative Uptake SD	Relative Uptake	Relative Uptake SD	Relative Uptake	Relative Uptake SD
	DDPPATVY	1	8	5	0.764311	0.036841	0.976379	0.04168	1.05091	0.056088	1.09771	0.046896	0.984867	0.0652
	DDPPATVYKYDSRPPED	1	17	12	2.0059	0.0818	2.4458	0.073	2.9031	0.0959	3.29	0.0871	3.2858	0.1225
	ATVYKYDS	5	12	7	0.766782	0.152569	0.558224	0.129956	0.695839	0.067771	0.892665	0.244007	1.16813	0.0671
	SRPPEDVF	12	19	5	0.495701	0.071934	0.520919	0.086156	0.8083	0.064556	0.985813	0.093972	1.06054	0.064556
	SRPPEDVFQNG	12	22	8	1.00177	0.057861	0.993621	0.082589	1.39562	0.056364	1.85842	0.08423	1.90562	0.052999
	VFQNGFTAWGNNDNVL	18	33	15	2.06431	0.044764	2.38255	0.108762	3.47261	0.080648	4.57206	0.097266	5.41358	0.065253
	QNGFTAWGNNDNVL	20	33	13	1.82502	0.075846	2.12858	0.100757	2.83472	0.105261	3.85627	0.067692	4.78692	0.228116
	NGFTAWGNNDNVL	21	33	12	1.75186	0.052018	1.96566	0.086526	2.74398	0.161879	3.60517	0.029382	4.39157	0.199889
	TAWGNNDNVL	24	33	9	1.00506	0.061538	1.30478	0.046994	2.10379	0.108955	2.8826	0.048583	3.54281	0.060783
	NVLDHLTGRS	31	40	9	0.368631	0.090652	0.554976	0.084552	0.999755	0.084485	0.929346	0.084657	0.952684	0.084485
	VGSSNSAF	43	50	7	0.614336	0.099273	0.607263	0.058746	0.803616	0.102883	0.931317	0.12019	0.751213	0.049352
	VSTSSSRRYTEV	51	62	11	1.75436	0.097496	1.93125	0.155028	2.45467	0.099416	2.96808	0.094618	3.11031	0.098474
	VSTSSSRRYTEVY	51	63	12	1.83441	0.061812	2.06369	0.091525	2.57669	0.070385	3.13136	0.055376	3.29409	0.091723
	YLEHRMQE	63	70	7	0.272001	0.111535	0.260028	0.110454	0.241669	0.124771	0.299477	0.116868	0.195437	0.144357
	QEAVEAERAGRG	69	80	11	1.7574	0.144572	1.99305	0.144756	2.60093	0.087856	3.09815	0.100552	3.26493	0.093477
	AERAGRGTGHFIGY	74	87	13	2.08323	0.081049	2.30063	0.086745	3.13109	0.096914	3.859	0.090149	4.10512	0.141724
	AGRGTGHFIGY	77	87	10	1.49927	0.121374	1.72868	0.110457	2.295	0.079662	2.32197	0.150848	2.70573	0.068245
	IYEVRADNNF	88	97	9	0.683926	0.099167	0.646179	0.103094	0.682164	0.067392	0.912629	0.099948	0.912667	0.077795
	EVRADNNF	90	97	7	0.584645	0.061708	0.442841	0.154707	0.517607	0.089038	0.657931	0.081557	0.845064	0.196634
	VRADNNF	91	97	6	0.594651	0.09294	0.551077	0.082826	0.59542	0.056611	0.776136	0.060034	0.838378	0.046244
	VRADNNFYGAASSY	91	104	13	1.75244	0.046107	2.10415	0.061263	2.39288	0.089184	2.68336	0.077032	2.68774	0.039098
	YGAASSY	98	104	6	1.00498	0.041623	1.1401	0.056036	1.15365	0.073185	1.29883	0.043028	1.16667	0.078622
	YGAASSYF	98	105	7	0.912099	0.149296	1.08481	0.048614	1.17176	0.043804	1.13983	0.050234	1.16132	0.043804
	FEYVDTYGDNAGRIL	105	119	14	1.09542	0.068248	1.60851	0.089433	2.3758	0.111686	3.30124	0.062845	4.23247	0.214336
	FEYVDTYGDNAGRILAGAL	105	123	18	1.06497	0.20334	1.67257	0.146981	2.52127	0.167749	3.75627	0.141955	4.89116	0.190809
	YVDTYGDNAGRIL	107	119	12	0.955665	0.054748	1.46509	0.078661	2.21901	0.114534	3.09383	0.063332	4.09777	0.144086
	VDTYGDNAGRIL	108	119	11	0.802854	0.08956	1.29746	0.101401	1.94121	0.095315	2.88802	0.087737	3.64846	0.099619
	VDTYGDNAGRILAGAL	108	123	15	0.991837	0.057646	1.52894	0.064167	2.23893	0.0675	3.27751	0.055906	4.38581	0.231823
	TYGDNAGRILAGAL	110	123	13	1.02802	0.044192	1.56754	0.046769	2.31591	0.093214	3.10459	0.13527	3.89468	0.216535
	YGDNAGRIL	111	119	8	0.576458	0.085612	0.92587	0.087213	1.40326	0.095697	1.99778	0.098706	2.42522	0.127663
	YGDNAGRILAGAL	111	123	12	0.65983	0.096501	1.0886	0.11536	1.64851	0.116602	2.43698	0.104072	3.21178	0.233195
	YQSGYLAHRRIPPEN	126	140	12	1.1356	0.0555	1.4083	0.1642	1.66	0.0557	2.21	0.1155	2.3871	0.0761
	YLAHRRIPPEN	130	140	8	0.326378	0.170864	0.361829	0.171036	0.581439	0.144383	0.944813	0.179762	0.741188	0.1205
	VYHNGITGETTTTE	147	160	13	2.42336	0.054859	2.99065	0.121832	3.57909	0.096734	4.17049	0.045878	4.23673	0.089792
	YSNARYVS	161	168	7	-0.019322	0.034837	-0.012736	0.031093	-0.132526	0.102736	0.000106	0.026276	-0.034424	0.030951
	ASIVGTL	185	191	6	0.163305	0.026717	0.19026	0.029504	0.314117	0.038131	0.676106	0.028155	0.686265	0.056429
	LVRMAPVIG	191	199	7	0.079887	0.058311	0.39451	0.159156	0.890805	0.136073	1.60546	0.052891	2.62443	0.0514
	VRMAPVIGACMARQAESSEAMAAW	192	215	22	2.63099	0.117961	3.53404	0.121876	4.03354	0.267595	5.14299	0.106072	5.45383	0.142513
	AMAAWSE	211	217	6	0.075451	0.048256	0.091681	0.056506	0.075926	0.031649	0.055573	0.041527	0.08656	0.037494
	AAWSERAGEA	213	222	9	4.58583	0.071813	4.20265	0.10156	4.03287	0.058338	4.22877	0.091616	4.20322	0.141154
	AWSERAGE	214	221	7	3.14536	0.088898	2.7216	0.115022	2.73108	0.087468	2.78884	0.092974	2.82409	0.123656
	WSERAGEAM	215	223	8	4.05624	0.078815	3.56145	0.082739	3.49876	0.155347	3.55245	0.162931	3.44304	0.24892
	VYYESIA	226	232	6	0.252378	0.032741	0.234799	0.033705	0.257209	0.055936	0.444921	0.044956	0.771323	0.109519

## Sheet: S2
					0.33 minutes		2 minutes		10 minutes		60 minutes		240 minutes
S2 (PTx)	Sequence	Start	End	Num Exchangers	Relative Uptake	Relative Uptake SD	Relative Uptake	Relative Uptake SD	Relative Uptake	Relative Uptake SD	Relative Uptake	Relative Uptake SD	Relative Uptake	Relative Uptake SD
	STPGIVIPPQE	1	11	7	2.21739	0.060736	2.28954	0.07052	2.67019	0.0346	2.89085	0.058531	3.22588	0.114734
	IPPQEQI	7	13	4	0.334281	0.094247	0.514094	0.11301	1.01307	0.170794	1.29506	0.075455	1.60064	0.097781
	CANKTRAL	23	30	7	0.130282	0.076928	0.15087	0.076915	0.139247	0.053624	0.154962	0.051875	0.205422	0.050154
	AELRGSGDLQE	33	43	10	1.60061	0.068072	1.92763	0.038877	2.48353	0.084994	3.05879	0.041199	3.40848	0.127897
	LRGSGDLQE	35	43	8	1.48231	0.0261	1.72763	0.034593	2.25136	0.086284	2.78352	0.029436	3.07774	0.064107
	RGSGDLQE	36	43	7	1.27355	0.035233	1.51974	0.040283	1.90244	0.051438	2.24519	0.049719	2.41004	0.101885
	YLRHVTRG	44	51	7	1.8502	0.078783	1.7654	0.115384	2.01007	0.136024	2.0041	0.12984	2.3775	0.115258
	ALYDGTYLGGEYGGVIK	56	72	16	2.33241	0.139467	2.94528	0.111208	3.419	0.140801	3.57717	0.128085	3.85927	0.175285
	ALYDGTYLGGEYGGVIKDGTPGGAF	56	80	23	3.66557	0.161702	4.10987	0.143437	4.77851	0.155269	5.44693	0.210355	6.52955	0.100633
	YDGTYLGGEYGGVIK	58	72	14	2.06061	0.121974	2.69155	0.081762	3.1518	0.074556	3.28487	0.061782	3.77539	0.036297
	YDGTYLGGEYGGVIKDGTPGGAF	58	80	21	3.53142	0.144224	4.03732	0.09938	4.70083	0.146388	5.37206	0.118588	6.26772	0.23537
	DGTYLGGEYGGVIK	59	72	13	1.52528	0.136558	2.08523	0.04475	2.55343	0.210719	2.71443	0.039658	3.01142	0.112253
	GTYLGGEYGGVIKDGTPGGAF	60	80	19	3.35926	0.127935	3.99288	0.082559	4.58559	0.116996	5.30892	0.094778	6.29898	0.243036
	YLGGEYGGVIKDGTPGGAF	62	80	17	3.17093	0.138568	3.69694	0.026899	4.35585	0.12765	4.97069	0.014091	6.03723	0.215419
	DGTPGGAF	73	80	6	0.774076	0.018142	0.698913	0.018249	0.825571	0.047451	1.15252	0.051189	1.62058	0.100748
	TTRNTGQPATDHYYSNVTA	90	108	17	4.26199	0.060971	4.05808	0.051564	4.32184	0.065367	4.32271	0.027474	4.61158	0.236388
	RNTGQPA	92	98	5	0.409683	0.063092	0.517943	0.053575	0.939948	0.104827	1.1043	0.073542	1.35145	0.113019
	YSNVTATRL	103	111	8	0.354838	0.204757	0.476062	0.068398	0.73262	0.084657	1.13786	0.171882	1.13218	0.094703
	LSSTNSRL	112	119	7	1.26237	0.053436	1.40804	0.024903	1.69357	0.044622	1.83267	0.043394	1.89563	0.072329
	LSSTNSRLCAVF	112	123	11	1.10541	0.13586	1.19713	0.158743	1.47644	0.123544	1.59048	0.105937	1.6613	0.100934
	VRSGQPVIGACTSPYDGKY	124	142	16	3.96061	0.092103	3.82465	0.047249	4.36564	0.052639	4.54026	0.070506	4.65025	0.184596
	GQPVIGACTSPYDGKY	127	142	13	2.44799	0.10232	2.65762	0.049848	3.13456	0.06888	3.22678	0.018565	3.26917	0.130638
	ACTSPYDGKY	133	142	8	2.27865	0.106572	2.37541	0.096629	2.80366	0.122149	2.915	0.112767	3.08899	0.164126
	IYVAGIS	156	162	6	0.706795	0.022063	0.703728	0.017924	0.785042	0.021548	0.978656	0.021475	1.26365	0.041821
	IYVAGISV	156	163	7	0.800965	0.020851	0.817305	0.035693	0.875299	0.024113	1.12644	0.032702	1.38127	0.034937
	VRVHVSKEEQ	163	172	9	0.495626	0.074725	0.631336	0.085823	0.888953	0.180421	1.10891	0.113732	1.41254	0.109025
	VRVHVSKEEQYYDYE	163	177	14	0.991201	0.092472	1.07587	0.102122	1.28734	0.070243	1.66782	0.141693	2.03793	0.082821
	RVHVSKEEQYYDYE	164	177	13	0.916569	0.03279	1.01705	0.027411	1.19731	0.033421	1.55069	0.049993	1.88482	0.026729
	FETYALTG	181	188	7	0.295682	0.088806	0.181885	0.114523	0.206125	0.05622	0.252633	0.0569	0.203541	0.057316
	ETYALTGIS	182	190	8	0.334497	0.059461	0.255527	0.142997	0.397695	0.065044	0.268615	0.029525	0.218225	0.032286
	YALTGIS	184	190	6	0.320517	0.014286	0.293753	0.056486	0.307875	0.021442	0.272812	0.060994	0.222486	0.022735
	ISICNPGSSLC	189	199	9	3.50766	0.071198	3.35385	0.076441	3.38418	0.108578	3.41741	0.072224	3.49265	0.209216
	ICNPGSSLC	191	199	7	3.06723	0.10839	2.64031	0.082927	2.72692	0.103358	2.65109	0.046947	2.82478	0.132223
S2(gdPT)	Sequence	Start	End	Num Exchangers	Relative Uptake	Relative Uptake SD	Relative Uptake	Relative Uptake SD	Relative Uptake	Relative Uptake SD	Relative Uptake	Relative Uptake SD	Relative Uptake	Relative Uptake SD
	STPGIVIPPQE	1	11	7	1.71878	0.09316	2.08115	0.067608	2.47676	0.045272	2.89387	0.052164	3.08762	0.065912
	IPPQEQI	7	13	4	0.203919	0.03122	0.294416	0.053275	0.574237	0.060963	1.03522	0.067452	1.23166	0.045412
	CANKTRAL	23	30	7	0.04568	0.066706	0.057497	0.042266	0.105281	0.030002	0.057852	0.056341	0.094318	0.034479
	AELRGSGDLQE	33	43	10	1.34997	0.042164	1.56238	0.107313	2.03936	0.061385	2.82257	0.038676	3.14396	0.050776
	LRGSGDLQE	35	43	8	1.14889	0.097765	1.43709	0.06924	1.86636	0.096371	2.50612	0.065349	2.80505	0.140829
	RGSGDLQE	36	43	7	1.01724	0.036503	1.21727	0.036448	1.59583	0.104669	2.04937	0.051517	2.21909	0.071825
	YLRHVTRG	44	51	7	1.71622	0.161465	1.76712	0.197843	1.99741	0.084239	2.27345	0.137436	2.45776	0.084094
	ALYDGTYLGGEYGGVIK	56	72	16	1.61223	0.133302	2.3316	0.221099	2.77835	0.131152	3.32764	0.058513	3.42226	0.086419
	ALYDGTYLGGEYGGVIKDGTPGGAF	56	80	23	2.72295	0.169254	3.49333	0.155174	3.99294	0.194921	5.02218	0.115953	5.52705	0.263995
	YDGTYLGGEYGGVIK	58	72	14	1.2815	0.157727	2.10673	0.193971	2.39831	0.160576	3.03665	0.100939	3.13422	0.229047
	YDGTYLGGEYGGVIKDGTPGGAF	58	80	21	2.6671	0.120953	3.45371	0.140823	3.83922	0.122901	4.91764	0.038422	5.38048	0.197143
	DGTYLGGEYGGVIK	59	72	13	0.969776	0.127178	1.57869	0.187912	1.99648	0.169844	2.33354	0.10571	2.63207	0.169145
	GTYLGGEYGGVIKDGTPGGAF	60	80	19	2.56583	0.177516	3.35402	0.142319	3.87887	0.170565	4.90165	0.142914	5.83562	0.171583
	YLGGEYGGVIKDGTPGGAF	62	80	17	2.38242	0.17138	3.17254	0.153135	3.67918	0.061062	4.60787	0.064771	5.18778	0.032384
	DGTPGGAF	73	80	6	0.758639	0.031754	0.710674	0.026609	0.69355	0.029142	0.982888	0.024709	1.23354	0.163559
	TTRNTGQPATDHYYSNVTA	90	108	17	4.11817	0.174396	3.91701	0.150271	4.14661	0.161745	4.6113	0.155397	4.65411	0.205261
	RNTGQPA	92	98	5	0.161956	0.017337	0.284357	0.094051	0.638463	0.016894	0.932422	0.134842	1.17526	0.016894
	YSNVTATRL	103	111	8	0.553699	0.221363	0.512606	0.081529	0.719019	0.10921	1.21947	0.1542	1.07016	0.047811
	LSSTNSRL	112	119	7	0.819737	0.120626	1.14587	0.212317	1.38948	0.113751	1.62795	0.048846	1.65504	0.049332
	LSSTNSRLCAVF	112	123	11	0.547787	0.091965	0.741441	0.137162	0.987579	0.253806	1.17746	0.166271	1.4482	0.096304
	VRSGQPVIGACTSPYDGKY	124	142	16	3.04316	0.260872	3.52964	0.253824	3.87687	0.181215	4.48074	0.120272	4.65481	0.068457
	GQPVIGACTSPYDGKY	127	142	13	1.74358	0.223849	2.26688	0.234762	2.62646	0.220483	3.27388	0.078345	3.28321	0.113725
	ACTSPYDGKY	133	142	8	1.52514	0.268861	1.90701	0.163859	2.41814	0.124088	2.83603	0.152173	3.02286	0.078757
	IYVAGIS	156	162	6	0.553319	0.035571	0.664605	0.028039	0.717618	0.026184	0.854687	0.026505	1.05902	0.029292
	IYVAGISV	156	163	7	0.611907	0.042433	0.756044	0.043818	0.785581	0.041367	0.912011	0.041726	1.16064	0.116524
	VRVHVSKEEQ	163	172	9	0.400011	0.122255	0.449446	0.177509	0.739157	0.115239	0.978292	0.203395	1.12919	0.255795
	VRVHVSKEEQYYDYE	163	177	14	0.748299	0.167496	0.762991	0.161523	1.0325	0.114623	1.45364	0.107774	1.696	0.144316
	RVHVSKEEQYYDYE	164	177	13	0.655295	0.107754	0.766919	0.091418	1.05554	0.086315	1.28353	0.174778	1.63645	0.134926
	FETYALTG	181	188	7	0.219567	0.104947	0.128344	0.008239	0.290686	0.074678	0.17336	0.015069	0.123056	0.00907
	ETYALTGIS	182	190	8	0.24789	0.147573	0.074144	0.090367	0.271994	0.08989	0.093152	0.06483	0.076026	0.06315
	YALTGIS	184	190	6	0.178327	0.066619	0.114718	0.094365	0.190364	0.072657	0.142255	0.088135	0.051164	0.054507
	ISICNPGSSLC	189	199	9	2.87398	0.079097	3.04035	0.097884	3.29926	0.102751	3.52834	0.124966	3.57412	0.114791
	ICNPGSSLC	191	199	7	2.36239	0.185676	2.73201	0.11038	2.80733	0.199897	2.84928	0.068116	2.882	0.152621

## Sheet: S3
					0.33 minutes		2 minutes		10 minutes		60 minutes		240 minutes
S3 (PTx)	Sequence	Start	End	Num Exchangers	Relative Uptake	Relative Uptake SD	Relative Uptake	Relative Uptake SD	Relative Uptake	Relative Uptake SD	Relative Uptake	Relative Uptake SD	Relative Uptake	Relative Uptake SD
	VAPGIVIPPKAL	1	12	8	2.85593	0.05567	2.92999	0.058031	3.24671	0.046527	3.62328	0.055555	4.26781	0.158796
	VAPGIVIPPKALF	1	13	9	2.75973	0.053528	2.79542	0.052508	3.08759	0.112622	3.64419	0.093257	4.49629	0.213583
	PGIVIPPKAL	3	12	6	2.57429	0.115073	2.60349	0.068754	2.87144	0.053395	3.22397	0.100239	3.78604	0.153616
	PGIVIPPKALF	3	13	7	2.67909	0.028496	2.66503	0.069538	2.9988	0.04626	3.49386	0.042289	4.22733	0.191172
	GIVIPPKAL	4	12	6	1.66458	0.056694	1.74125	0.081399	2.12256	0.12792	2.50871	0.093348	3.09542	0.152503
	TQQGGAYGRCPNGTRALT	14	31	16	2.91887	0.077389	2.94862	0.054877	3.39239	0.078245	3.78036	0.095674	4.28132	0.13449
	LRGNAEL	35	41	6	1.42274	0.073735	1.49987	0.074067	2.07024	0.022461	2.18841	0.027436	2.32807	0.131326
	YLRQITPGWSIY	44	55	10	2.84872	0.138986	3.22173	0.073702	3.99363	0.148837	4.47297	0.048377	4.82746	0.287908
	YLRQITPGWSIYGL	44	57	12	2.91118	0.133766	3.21666	0.106465	3.94747	0.201412	4.47109	0.066102	4.75268	0.117017
	RQITPGWSIY	46	55	8	2.35488	0.095959	2.54584	0.070485	3.12087	0.23486	3.3328	0.090205	3.5656	0.185338
	RQITPGWSIYGL	46	57	10	2.39879	0.093521	2.56186	0.054269	3.16093	0.18118	3.33845	0.047467	3.51044	0.130979
	RQITPGWSIYGLYDGT	46	61	14	2.83081	0.056086	2.85904	0.096552	3.47404	0.200707	3.74191	0.101134	3.90224	0.184787
	ITPGWSIY	48	55	6	1.90783	0.035358	1.88001	0.043721	2.11584	0.031293	2.17345	0.032562	2.35151	0.15551
	YDGTYLGQAYGGIIK	58	72	14	2.31983	0.138317	2.93872	0.109032	3.49274	0.170074	4.11472	0.068422	4.43762	0.089887
	YDGTYLGQAYGGIIKDAPPGAG	58	79	19	3.37622	0.132455	4.09773	0.160453	4.68678	0.138087	5.51248	0.132196	6.54998	0.145087
	YDGTYLGQAYGGIIKDAPPGAGF	58	80	20	3.55416	0.172264	4.06539	0.119754	4.73494	0.146073	5.55898	0.104565	6.62964	0.152869
	DGTYLGQAYGGIIKDAPPGAGF	59	80	19	3.3333	0.120138	3.88581	0.13082	4.55071	0.204459	5.40752	0.070522	6.61629	0.130906
	YLGQAYGGIIKDAPPGAG	62	79	15	2.92748	0.136895	3.50325	0.097607	4.16835	0.164909	4.87082	0.035652	5.79073	0.186364
	YLGQAYGGIIKDAPPGAGF	62	80	16	3.00003	0.115131	3.60902	0.078305	4.23662	0.110879	5.06992	0.011454	6.08405	0.139151
	LGQAYGG	63	69	6	1.4223	0.012648	1.12838	0.006566	1.15315	0.007688	1.1431	0.018475	1.19918	0.090253
	LGQAYGGIIKDAPPGAGF	63	80	15	2.78046	0.135	3.28273	0.215681	3.81863	0.111346	4.46005	0.07779	5.45756	0.080204
	AYGGIIKDAPPGAGF	66	80	12	1.5794	0.152138	2.05996	0.034567	2.49348	0.210353	3.23389	0.181519	3.8687	0.155532
	GGIIKDAPPGAGF	68	80	10	1.02951	0.113167	1.27454	0.110548	1.50629	0.125642	2.07486	0.076745	2.84849	0.129144
	DAPPGAGF	73	80	5	0.264521	0.021321	0.260914	0.014725	0.308686	0.01922	0.608055	0.044981	1.14247	0.015648
	IYKTGQPAADHY	91	102	10	3.7019	0.073764	3.45479	0.047535	3.55733	0.055388	3.53888	0.065474	3.85315	0.080861
	PAADHYYS	97	104	6	0.00081	0.027136	0.036452	0.065491	-0.015464	0.018719	-0.014562	0.025556	0.03718	0.030404
	YSKVTATRL	103	111	8	0.352694	0.044538	0.404434	0.064744	0.656188	0.055118	1.20503	0.067665	1.30071	0.066336
	LASTNSRL	112	119	7	1.276	0.095968	1.62786	0.027163	1.95147	0.041641	2.03071	0.018049	2.00882	0.07036
	DGQSVIGA	126	133	7	0.739447	0.064127	0.753092	0.09929	1.0698	0.074466	1.2798	0.062115	1.51295	0.127872
	VIGACASPYEGRYRDMY	130	146	15	3.29459	0.102373	3.76742	0.138218	4.75615	0.16802	5.02099	0.147737	5.70387	0.242242
	AVRVHVSKEEQ	162	172	10	0.773224	0.06567	0.88005	0.071307	1.1334	0.090612	1.33003	0.063408	1.43638	0.100543
	AVRVHVSKEEQYYDYE	162	177	15	1.26006	0.038901	1.31113	0.081066	1.64718	0.061096	1.94936	0.073927	2.15819	0.088751
	QTYALTG	182	188	6	0.214758	0.016995	0.17604	0.035951	0.164159	0.038862	0.238609	0.029723	0.138661	0.019282
	LCNPAASIC	191	199	7	2.80262	0.02349	2.70751	0.02299	3.06914	0.024729	3.09936	0.120976	3.19336	0.242437
	CNPAASIC	192	199	6	2.49792	0.050027	2.45671	0.046004	2.76568	0.050407	2.83751	0.045554	2.97656	0.181744
S3 (gdPT)	Sequence	Start	End	Num Exchangers	Relative Uptake	Relative Uptake SD	Relative Uptake	Relative Uptake SD	Relative Uptake	Relative Uptake SD	Relative Uptake	Relative Uptake SD	Relative Uptake	Relative Uptake SD
	VAPGIVIPPKAL	1	12	8	2.61311	0.053609	2.83793	0.068664	3.1796	0.093366	3.66042	0.062392	3.9882	0.053581
	VAPGIVIPPKALF	1	13	9	2.47159	0.077453	2.73405	0.078809	3.07372	0.086397	3.59792	0.081412	4.14944	0.149065
	PGIVIPPKAL	3	12	6	2.20687	0.187101	2.49769	0.083527	2.76945	0.121091	3.23036	0.121182	3.48156	0.059825
	PGIVIPPKALF	3	13	7	2.35437	0.06649	2.56289	0.114118	2.96895	0.093037	3.33975	0.104719	3.97763	0.148677
	GIVIPPKAL	4	12	6	1.6069	0.133842	1.66308	0.107295	2.10421	0.056144	2.36291	0.11903	3.00787	0.062401
	TQQGGAYGRCPNGTRALT	14	31	16	1.72213	0.057708	2.09891	0.116169	2.37825	0.169809	2.8935	0.127715	2.53921	0.228901
	LRGNAEL	35	41	6	1.35975	0.044073	1.39814	0.045557	1.84239	0.094717	2.15081	0.080535	2.28747	0.035536
	YLRQITPGWSIY	44	55	10	1.84242	0.223008	2.81302	0.135695	3.14495	0.150611	4.28995	0.087192	4.7766	0.128775
	YLRQITPGWSIYGL	44	57	12	1.91254	0.084972	2.88568	0.158823	3.12107	0.171332	4.24621	0.06873	4.64776	0.140019
	RQITPGWSIY	46	55	8	1.67204	0.224887	2.27054	0.158933	2.4305	0.086807	3.24789	0.102933	3.58115	0.161997
	RQITPGWSIYGL	46	57	10	1.7545	0.17182	2.32797	0.093271	2.48325	0.089834	3.20937	0.094152	3.28888	0.116025
	RQITPGWSIYGLYDGT	46	61	14	2.09989	0.144188	2.65188	0.269424	2.84559	0.186669	3.45372	0.159146	3.8542	0.074738
	ITPGWSIY	48	55	6	1.43409	0.128475	1.69498	0.150081	1.70443	0.106629	2.2119	0.068008	2.16105	0.07188
	YDGTYLGQAYGGIIK	58	72	14	1.5303	0.165594	2.48195	0.128653	2.87142	0.218059	3.50684	0.056236	4.44114	0.290198
	YDGTYLGQAYGGIIKDAPPGAG	58	79	19	2.20001	0.161159	3.45899	0.162074	3.99544	0.202992	4.83676	0.078468	5.67737	0.090435
	YDGTYLGQAYGGIIKDAPPGAGF	58	80	20	2.30991	0.181491	3.46975	0.109109	3.82252	0.137522	4.97936	0.100518	5.82631	0.200842
	DGTYLGQAYGGIIKDAPPGAGF	59	80	19	2.17961	0.169268	3.42554	0.248787	3.65419	0.181581	4.72025	0.109982	5.62611	0.240362
	YLGQAYGGIIKDAPPGAG	62	79	15	1.9558	0.188214	3.00944	0.18694	3.37741	0.126226	4.47731	0.100755	5.43286	0.166676
	YLGQAYGGIIKDAPPGAGF	62	80	16	1.95436	0.130751	3.05099	0.095106	3.48238	0.063931	4.49686	0.051164	5.4775	0.230916
	LGQAYGG	63	69	6	1.35238	0.038313	1.21204	0.049649	1.17239	0.050857	1.19562	0.049918	1.1569	0.047032
	LGQAYGGIIKDAPPGAGF	63	80	15	1.78706	0.140447	2.79132	0.134159	3.13242	0.185009	4.06271	0.090239	4.98331	0.308489
	AYGGIIKDAPPGAGF	66	80	12	0.96472	0.164697	1.56161	0.155435	1.91382	0.156855	2.49802	0.146993	3.13529	0.207845
	GGIIKDAPPGAGF	68	80	10	0.688172	0.121726	0.984986	0.156485	1.27719	0.117299	1.81228	0.091169	2.24721	0.097416
	DAPPGAGF	73	80	5	0.167928	0.066402	0.119802	0.044062	0.214037	0.04965	0.434339	0.040056	0.690364	0.069893
	IYKTGQPAADHY	91	102	10	3.31256	0.105126	3.65548	0.056808	3.58261	0.117815	3.77551	0.086993	3.9382	0.101949
	PAADHYYS	97	104	6	-0.012504	0.049802	-0.050169	0.054914	-0.048201	0.062441	-0.032811	0.050699	-0.044413	0.051537
	YSKVTATRL	103	111	8	0.324106	0.078595	0.303792	0.086821	0.505215	0.125048	1.04996	0.105823	1.23435	0.102628
	LASTNSRL	112	119	7	0.863655	0.089469	1.25959	0.223196	1.65616	0.167622	1.95166	0.090624	1.81015	0.108892
	DGQSVIGA	126	133	7	0.594662	0.081264	0.635394	0.055403	0.751321	0.01357	1.21958	0.014791	1.20355	0.012954
	VIGACASPYEGRYRDMY	130	146	15	2.82673	0.309123	3.28866	0.27063	4.37117	0.221869	5.34782	0.239727	6.06209	0.181178
	AVRVHVSKEEQ	162	172	10	0.708069	0.118489	0.757348	0.106535	1.02592	0.111227	1.27022	0.123317	1.3955	0.145131
	AVRVHVSKEEQYYDYE	162	177	15	1.06283	0.133129	1.16355	0.116967	1.46043	0.096928	1.89735	0.090978	1.91766	0.166018
	QTYALTG	182	188	6	0.177705	0.025768	0.127304	0.036851	0.17762	0.056737	0.181304	0.030485	0.123167	0.043625
	LCNPAASIC	191	199	7	2.50031	0.069438	2.70202	0.125501	3.02526	0.07148	3.40137	0.085234	3.4999	0.077176
	CNPAASIC	192	199	6	2.30486	0.061108	2.5017	0.102337	2.68436	0.054015	3.0535	0.052756	3.16672	0.064715

## Sheet: S4
					0.33 minutes		2 minutes		10 minutes		60 minutes		240 minutes
S4 (PTx)	Sequence	Start	End	Num Exchangers	Relative Uptake	Relative Uptake SD	Relative Uptake	Relative Uptake SD	Relative Uptake	Relative Uptake SD	Relative Uptake	Relative Uptake SD	Relative Uptake	Relative Uptake SD
	TNMVVTS	9	15	6	-0.064157	0.071487	-0.024261	0.089172	-0.024825	0.078542	0.000746	0.087413	-0.06345	0.071854
	VVTSVAM	12	18	6	0.295625	0.026849	0.306747	0.031716	0.338815	0.032026	0.333231	0.050226	0.220879	0.025393
	VVTSVAMKPYEVTPTRM	12	28	14	3.82172	0.086104	3.86107	0.056579	4.27093	0.107085	4.50539	0.048007	4.7152	0.207046
	VAMKPYEVTPTRM	16	28	10	3.51035	0.076878	3.49189	0.049781	3.91269	0.075516	4.1166	0.045794	4.35056	0.212639
	VAMKPYEVTPTRML	16	29	11	3.51331	0.158855	3.63051	0.072905	3.95285	0.079794	4.13146	0.124121	4.54948	0.191518
	AMKPYEVTPTRM	17	28	9	3.4877	0.095638	3.47973	0.076647	3.92136	0.117107	4.07861	0.059827	4.3905	0.206864
	MKPYEVTPTRM	18	28	8	3.39712	0.094577	3.32999	0.08482	3.71346	0.099801	3.78547	0.083733	3.9146	0.205053
	YEVTPTRM	21	28	6	2.5473	0.065507	2.39039	0.048506	2.6655	0.077931	2.79933	0.06723	2.96975	0.17233
	TRMLVCG	26	32	6	-0.188054	0.033695	-0.050919	0.032604	-0.109617	0.063362	-0.084112	0.036158	-0.075358	0.034768
	VCGIAAK	30	36	6	0.20058	0.008458	0.160322	0.013195	0.192912	0.010475	0.185665	0.014941	0.093478	0.01214
	AKLGAAASSPDAHVPFCF	35	52	15	3.58022	0.030427	3.58145	0.023299	3.96294	0.023966	4.14252	0.057013	4.34717	0.125244
	AKLGAAASSPDAHVPFCFGKD	35	55	18	4.58971	0.032917	4.5212	0.0577	4.97591	0.064335	5.38776	0.021804	5.72004	0.246618
	GAAASSPDAHVPFCF	38	52	12	2.482	0.04314	2.46767	0.061323	2.63797	0.03191	2.67791	0.032131	2.66421	0.067336
	ASSPDAHVPFCF	41	52	9	0.959999	0.094902	1.10861	0.072008	1.24767	0.061364	1.29148	0.065744	1.26945	0.106447
	FGKDLKRPGSSPME	52	65	11	4.006	0.080128	3.71609	0.032585	3.76859	0.032588	3.9891	0.02705	4.04948	0.112678
	LKRPGSSPME	56	65	7	2.40836	0.183804	2.24177	0.144714	2.23495	0.151772	2.24945	0.152986	2.35873	0.19412
	LKRPGSSPMEVM	56	67	9	2.55471	0.08058	2.32001	0.042362	2.29236	0.037833	2.37523	0.05419	2.49433	0.10459
	VFMQQRPLRM	71	80	8	0.473841	0.044495	0.540082	0.074586	0.589621	0.053692	0.713409	0.088771	0.680585	0.078908
	QQRPLRM	74	80	5	0.216705	0.074509	0.302162	0.102432	0.267495	0.102341	0.29162	0.098359	0.175827	0.088264
	FLGPKQL	81	87	5	0.358769	0.085957	0.53937	0.081146	0.969424	0.147583	1.23377	0.062355	1.45023	0.054668
	FLGPKQLTF	81	89	7	1.16106	0.050426	1.28035	0.045325	1.93994	0.171967	2.29474	0.111389	2.65559	0.085015
	FLGPKQLTFEGKPAL	81	95	12	2.65452	0.04841	2.90873	0.071044	3.6177	0.076779	4.31648	0.031743	4.82918	0.123346
	FLGPKQLTFEGKPALE	81	96	13	2.69603	0.060601	2.90241	0.062518	3.79035	0.216095	4.34238	0.070792	4.844	0.168822
	FLGPKQLTFEGKPALEL	81	97	14	2.64757	0.078949	2.86856	0.079738	3.7197	0.234269	4.28635	0.079112	4.75643	0.155935
	QLTFEGKPALEL	86	97	10	2.32429	0.057524	2.28258	0.045996	2.80009	0.093515	3.06703	0.065277	3.35568	0.136586
	TFEGKPALEL	88	97	8	1.38181	0.047162	1.42536	0.046488	1.80499	0.078412	1.99344	0.051273	2.1526	0.084273
	GKPALEL	91	97	5	0.254351	0.047973	0.366935	0.056563	0.59582	0.068516	0.82406	0.037499	0.89342	0.028459
	VECSGKQDCP	101	110	8	2.56062	0.070865	2.23149	0.066218	2.26129	0.068179	2.20312	0.065499	2.34113	0.163462
	SGKQDCP	104	110	5	1.38961	0.043607	1.23085	0.044254	1.22176	0.019412	1.18504	0.027067	1.26452	0.048974
S4 (gdPT)	Sequence	Start	End	Num Exchangers	Relative Uptake	Relative Uptake SD	Relative Uptake	Relative Uptake SD	Relative Uptake	Relative Uptake SD	Relative Uptake	Relative Uptake SD	Relative Uptake	Relative Uptake SD
	TNMVVTS	9	15	6	-0.030275	0.040512	0.015953	0.047257	-0.02194	0.039846	-0.018335	0.04072	0.005516	0.060646
	VVTSVAM	12	18	6	0.161876	0.041808	0.250628	0.054588	0.250335	0.046601	0.263419	0.039831	0.096238	0.035538
	VVTSVAMKPYEVTPTRM	12	28	14	3.19999	0.192952	3.6391	0.174506	3.97443	0.076861	4.48925	0.081929	4.5777	0.084205
	VAMKPYEVTPTRM	16	28	10	2.93119	0.206863	3.33138	0.159044	3.63075	0.120737	4.15002	0.089498	4.28776	0.10618
	VAMKPYEVTPTRML	16	29	11	3.02908	0.182943	3.48355	0.232166	3.68172	0.171922	4.12399	0.276566	4.78158	0.155277
	AMKPYEVTPTRM	17	28	9	2.93567	0.19656	3.34413	0.164753	3.65406	0.126528	4.14742	0.068709	4.32505	0.120333
	MKPYEVTPTRM	18	28	8	2.87654	0.191099	3.18885	0.189424	3.43708	0.168776	3.85199	0.09927	3.8858	0.104883
	YEVTPTRM	21	28	6	2.15204	0.177497	2.39347	0.103068	2.53486	0.126556	2.87747	0.082175	2.93822	0.122904
	TRMLVCG	26	32	6	-0.03676	0.043245	-0.014792	0.042872	-0.039178	0.04604	-0.008961	0.051838	-0.014863	0.045033
	VCGIAAK	30	36	6	0.10137	0.027657	0.11602	0.0322	0.158584	0.040424	0.114356	0.033311	0.023885	0.070082
	AKLGAAASSPDAHVPFCF	35	52	15	3.28906	0.05336	3.48444	0.089323	3.87611	0.082338	4.29764	0.084914	4.0985	0.126339
	AKLGAAASSPDAHVPFCFGKD	35	55	18	4.13146	0.160262	4.40664	0.154492	4.86678	0.076917	5.50806	0.106715	5.26655	0.111152
	GAAASSPDAHVPFCF	38	52	12	2.27562	0.086466	2.36281	0.082369	2.63073	0.046731	2.89083	0.108995	2.53017	0.134389
	ASSPDAHVPFCF	41	52	9	0.832055	0.075306	1.01607	0.120279	1.1768	0.101964	1.35734	0.076135	1.14437	0.08062
	FGKDLKRPGSSPME	52	65	11	3.41775	0.244222	3.65061	0.160149	3.7092	0.081824	4.04073	0.101221	3.70969	0.088945
	LKRPGSSPME	56	65	7	2.17169	0.219743	2.33482	0.143265	2.35346	0.120101	2.4804	0.118849	2.3821	0.120071
	LKRPGSSPMEVM	56	67	9	2.14038	0.157876	2.24243	0.122845	2.36854	0.099499	2.49069	0.124904	2.33365	0.077241
	VFMQQRPLRM	71	80	8	0.370884	0.177394	0.397123	0.136133	0.509316	0.177345	0.612643	0.193563	0.615572	0.138855
	QQRPLRM	74	80	5	0.229731	0.127925	0.276287	0.108134	0.265938	0.11892	0.320427	0.12272	0.145197	0.103295
	FLGPKQL	81	87	5	0.212647	0.089249	0.344286	0.092272	0.606865	0.070573	1.06108	0.060715	1.27372	0.0739
	FLGPKQLTF	81	89	7	0.918526	0.086632	1.11024	0.087679	1.51351	0.112239	2.09878	0.055638	2.495	0.111345
	FLGPKQLTFEGKPAL	81	95	12	2.19375	0.088929	2.48871	0.105049	3.06665	0.055479	4.08761	0.051447	4.56311	0.245794
	FLGPKQLTFEGKPALE	81	96	13	2.22024	0.103792	2.50348	0.126999	3.12998	0.077108	4.07535	0.076	4.55606	0.182134
	FLGPKQLTFEGKPALEL	81	97	14	2.16891	0.096602	2.47023	0.130019	3.06551	0.074243	4.04947	0.074431	4.42917	0.151249
	QLTFEGKPALEL	86	97	10	1.88424	0.067803	2.05714	0.15195	2.39426	0.05478	2.93733	0.094665	3.00488	0.195689
	TFEGKPALEL	88	97	8	1.17981	0.068244	1.25933	0.05612	1.53541	0.077094	1.91629	0.056287	1.99041	0.071439
	GKPALEL	91	97	5	0.214152	0.044623	0.267042	0.051325	0.435353	0.045273	0.732461	0.047718	0.770792	0.044581
	VECSGKQDCP	101	110	8	2.33735	0.083327	2.32865	0.111328	2.29153	0.143012	2.38622	0.084707	2.12683	0.100394
	SGKQDCP	104	110	5	1.31038	0.05951	1.25412	0.056239	1.18277	0.091889	1.27668	0.048079	1.17104	0.049598

## Sheet: S5
					0.33 minutes		2 minutes		10 minutes		60 minutes		240 minutes
S5 (PTx)	Sequence	Start	End	Num Exchangers	Relative Uptake	Relative Uptake SD	Relative Uptake	Relative Uptake SD	Relative Uptake	Relative Uptake SD	Relative Uptake	Relative Uptake SD	Relative Uptake	Relative Uptake SD
	IYSPADVAGLPTHL	1	14	11	5.45131	0.014142	4.49723	0.03247	4.53962	0.081127	4.46341	0.041371	4.70947	0.284292
	VAGLPTHL	7	14	6	2.76272	0.020438	2.39694	0.070476	2.36988	0.085712	2.33521	0.071686	2.43235	0.215463
	ACLSDAGH	48	55	7	0.007589	0.078494	-0.00138	0.082033	0.024738	0.096193	0.015792	0.089296	0.01533	0.073913
	SDAGHEHD	51	58	7	0.294839	0.042285	0.263333	0.046396	0.276301	0.048387	0.295437	0.042148	0.338488	0.044774
	DTWFDTM	58	64	6	1.4549	0.051702	1.43956	0.067979	1.47566	0.053514	1.40816	0.061497	1.44319	0.035556
	DTMLGFAI	62	69	7	-0.012146	0.029631	0.005732	0.046931	0.014468	0.032584	0.015257	0.037299	0.027559	0.03635
	DSPYPGTPGDL	84	94	7	1.27284	0.050855	1.61871	0.04296	2.03293	0.039681	2.07942	0.050074	2.19453	0.136845
	DSPYPGTPGDLLE	84	96	9	1.31083	0.067076	1.59447	0.139501	2.04164	0.077403	2.13765	0.171359	2.14058	0.165915
	LQICPLNG	97	104	6	0.353161	0.029217	0.503126	0.031388	0.658098	0.025762	0.68971	0.066112	0.785551	0.023304
	QICPLNG	98	104	5	0.33141	0.026986	0.513045	0.03622	0.588164	0.031522	0.654728	0.038662	0.760963	0.035849
S5 (gdPT)	Sequence	Start	End	Num Exchangers	Relative Uptake	Relative Uptake SD	Relative Uptake	Relative Uptake SD	Relative Uptake	Relative Uptake SD	Relative Uptake	Relative Uptake SD	Relative Uptake	Relative Uptake SD
	IYSPADVAGLPTHL	1	14	11	4.97475	0.041507	4.8056	0.180849	4.61508	0.211426	4.76816	0.068866	4.5387	0.061963
	VAGLPTHL	7	14	6	2.47925	0.138082	2.49729	0.197026	2.39626	0.206958	2.50791	0.121099	2.23108	0.187703
	ACLSDAGH	48	55	7	-0.019222	0.063451	0.010931	0.068795	0.034035	0.073569	0.000494	0.060187	-0.000903	0.051844
	SDAGHEHD	51	58	7	0.232659	0.116996	0.08131	0.094033	0.24641	0.09922	0.141693	0.081982	0.155298	0.079853
	DTWFDTM	58	64	6	1.04226	0.103477	1.27267	0.059697	1.31742	0.067446	1.3526	0.12854	1.18543	0.091505
	DTMLGFAI	62	69	7	-0.00335	0.03267	0.004005	0.041333	0.007933	0.037042	-0.006022	0.038034	0.003128	0.040732
	DSPYPGTPGDL	84	94	7	0.837659	0.068174	1.18858	0.062195	1.7652	0.180118	1.98736	0.063942	1.94334	0.141305
	DSPYPGTPGDLLE	84	96	9	0.885484	0.148264	1.11512	0.169917	1.75679	0.144899	2.12032	0.168988	1.84458	0.081033
	LQICPLNG	97	104	6	0.230882	0.104579	0.312657	0.040911	0.573531	0.027551	0.510727	0.043122	0.663476	0.10565
	QICPLNG	98	104	5	0.180559	0.047909	0.290049	0.156308	0.483981	0.095759	0.618842	0.062132	0.604969	0.099526
