# Supplementary material for: Genetically detoxified pertussis toxin displays near identical structure to its wild-type and exhibits robust immunogenicity
Source: Commun Biol. 2020 Aug 5;3:427. doi: 10.1038/s42003-020-01153-3 (PMC7406505; doi:10.1038/s42003-020-01153-3)
Supplement: Supplementary file 4 — Supplementary Data 2 [file 42003_2020_1153_MOESM4_ESM.xlsx]

## Sheet: Figure4
Peptide		gdPT		PTx
1-17	Time (min)	Deuterons Exchanged	Standard deviation	Deuterons Exchanged	Standard deviation
	0.333	2.0059	0.0818	2.1874	0.0451
	2	2.4458	0.073	2.2923	0.0404
	10	2.9031	0.0959	2.3504	0.0566
	60	3.29	0.0871	2.4566	0.055
	240	3.2825	0.1225	2.596	0.0803
126-140	0.333	1.1356	0.0555	1.2459	0.1137
	2	1.4083	0.1642	0.8562	0.0782
	10	1.6627	0.0557	1.1662	0.1491
	60	2.2087	0.1155	1.8583	0.2081
	240	2.3871	0.0761	2.094	0.0413
51-62	0.333	1.7544	0.0975	1.5944	0.0918
	2	1.9313	0.155	1.4816	0.0733
	10	2.4547	0.0994	1.7663	0.0717
	60	2.9681	0.0946	1.9465	0.0827
	240	3.1103	0.0985	2.195	0.1099
192-215	0.333	2.631	0.118	3.663	0.1489
	2	3.534	0.1219	4.1559	0.1409
	10	4.0335	0.2676	4.8011	0.1286
	60	5.143	0.1061	5.4434	0.1829
	240	5.4538	0.1425	6.3562	0.2521

## Sheet: Figure 5
PTx association (3 µM)			PTx dissociation (3 µM)			gdPT association (3 µM)			gdPT dissociation (3 µM)			PTx association (1 µM)			PTx dissociation (1 µM)			gdPT association (1 µM)			gdPT dissociation (1 µM)			PTx association (0.5 µM)			PTx dissociation (0.5 µM)			gdPT association (0.5 µM)			gdPT dissociation (0.5 µM)
0	0.265936		0	-0.129012		0	0.231636		0	-0.124299		0	0.128169		0	-0.0498321		0	0.0888888		0	-0.0343979		0	0.0800582		0	-0.0226615		0	0.0560856		0	-0.0215727
4.45469	0.284152		4.92031	-0.131437		4.45313	0.235682		4.92031	-0.125625		4.45469	0.133836		4.92031	-0.0513515		4.45469	0.092275		4.92031	-0.0352479		4.45469	0.0836113		4.92031	-0.0236626		4.45469	0.0582171		4.92031	-0.0223884
8.90938	0.301058		9.84063	-0.133818		8.90625	0.239646		9.84063	-0.12693		8.90938	0.139354		9.84063	-0.0528489		8.90938	0.0956032		9.84063	-0.0360866		8.90938	0.087104		9.84063	-0.0246518		8.90938	0.0603243		9.84063	-0.023191
13.3641	0.316747		14.7609	-0.136156		13.3594	0.243529		14.7609	-0.128213		13.3641	0.144728		14.7609	-0.0543246		13.3641	0.0988743		14.7609	-0.0369139		13.3641	0.0905374		14.7609	-0.0256291		13.3641	0.0624074		14.7609	-0.0239807
17.8188	0.331307		19.6813	-0.138452		17.8125	0.247335		19.6813	-0.129475		17.8188	0.149961		19.6813	-0.055779		17.8188	0.102089		19.6813	-0.0377301		17.8188	0.0939124		19.6813	-0.0265949		17.8188	0.0644667		19.6813	-0.0247577
22.2734	0.34482		24.6016	-0.140708		22.2656	0.251063		24.6016	-0.130716		22.2734	0.155056		24.6016	-0.0572122		22.2734	0.10525		24.6016	-0.0385354		22.2734	0.0972301		24.6016	-0.0275491		22.2734	0.0665025		24.6016	-0.0255222
26.7281	0.35736		29.5219	-0.142922		26.7188	0.254716		29.5219	-0.131936		26.7281	0.160017		29.5219	-0.0586247		26.7281	0.108356		29.5219	-0.0393298		26.7281	0.100491		29.5219	-0.0284919		26.7281	0.068515		29.5219	-0.0262744
31.1828	0.368998		34.4422	-0.145097		31.1719	0.258295		34.4422	-0.133136		31.1828	0.164848		34.4422	-0.0600168		31.1828	0.111408		34.4422	-0.0401135		31.1828	0.103697		34.4422	-0.0294235		31.1828	0.0705046		34.4422	-0.0270145
35.6375	0.379798		39.3625	-0.147233		35.625	0.261802		39.3625	-0.134316		35.6375	0.169553		39.3625	-0.0613887		35.6375	0.114409		39.3625	-0.0408867		35.6375	0.106849		39.3625	-0.030344		35.6375	0.0724714		39.3625	-0.0277428
40.0922	0.389821		44.2828	-0.149331		40.0781	0.265238		44.2828	-0.135477		40.0922	0.174134		44.2828	-0.0627407		40.0922	0.117358		44.2828	-0.0416495		40.0922	0.109947		44.2828	-0.0312535		40.0922	0.0744158		44.2828	-0.0284593
44.5469	0.399123		49.2031	-0.151392		44.5313	0.268605		49.2031	-0.136618		44.5469	0.178594		49.2031	-0.0640731		44.5469	0.120256		49.2031	-0.042402		44.5469	0.112992		49.2031	-0.0321521		44.5469	0.076338		49.2031	-0.0291644
49.0016	0.407756		54.1234	-0.153415		48.9844	0.271904		54.1234	-0.13774		49.0016	0.182938		54.1234	-0.0653863		49.0016	0.123105		54.1234	-0.0431444		49.0016	0.115986		54.1234	-0.0330401		49.0016	0.0782382		54.1234	-0.0298581
53.4563	0.415767		59.0438	-0.155402		53.4375	0.275136		59.0438	-0.138844		53.4563	0.187167		59.0438	-0.0666804		53.4563	0.125905		59.0438	-0.0438768		53.4563	0.118929		59.0438	-0.0339174		53.4563	0.0801168		59.0438	-0.0305407
57.9109	0.423202		63.9641	-0.157353		57.8906	0.278302		63.9641	-0.139929		57.9109	0.191286		63.9641	-0.0679557		57.9109	0.128657		63.9641	-0.0445993		57.9109	0.121821		63.9641	-0.0347843		57.9109	0.0819738		63.9641	-0.0312123
62.3656	0.430102		68.8844	-0.15927		62.3438	0.281405		68.8844	-0.140996		62.3656	0.195296		68.8844	-0.0692126		62.3656	0.131362		68.8844	-0.0453121		62.3656	0.124665		68.8844	-0.0356409		62.3656	0.0838097		68.8844	-0.0318731
66.8203	0.436506		73.8047	-0.161152		66.7969	0.284445		73.8047	-0.142046		66.8203	0.199201		73.8047	-0.0704513		66.8203	0.134021		73.8047	-0.0460154		66.8203	0.12746		73.8047	-0.0364872		66.8203	0.0856246		73.8047	-0.0325233
71.275	0.442448		78.725	-0.163		71.25	0.287424		78.725	-0.143078		71.275	0.203004		78.725	-0.071672		71.275	0.136634		78.725	-0.0467091		71.275	0.130208		78.725	-0.0373235		71.275	0.0874188		78.725	-0.033163
75.7297	0.447963		83.6453	-0.164815		75.7031	0.290342		83.6453	-0.144093		75.7297	0.206706		83.6453	-0.0728751		75.7297	0.139202		83.6453	-0.0473936		75.7297	0.132909		83.6453	-0.0381497		75.7297	0.0891925		83.6453	-0.0337925
80.1844	0.453082		88.5656	-0.166598		80.1563	0.293202		88.5656	-0.145091		80.1844	0.210312		88.5656	-0.0740607		80.1844	0.141727		88.5656	-0.0480688		80.1844	0.135564		88.5656	-0.0389661		80.1844	0.090946		88.5656	-0.0344119
84.6391	0.457831		93.4859	-0.168349		84.6094	0.296003		93.4859	-0.146072		84.6391	0.213823		93.4859	-0.0752292		84.6391	0.144208		93.4859	-0.048735		84.6391	0.138175		93.4859	-0.0397728		84.6391	0.0926794		93.4859	-0.0350213
89.0938	0.462239		98.4063	-0.170068		89.0625	0.298748		98.4063	-0.147038		89.0938	0.217241		98.4063	-0.0763807		89.0938	0.146646		98.4063	-0.0493921		89.0938	0.14074		98.4063	-0.0405699		89.0938	0.094393		98.4063	-0.0356209
93.5484	0.46633		103.327	-0.171757		93.5156	0.301438		103.327	-0.147987		93.5484	0.22057		103.327	-0.0775156		93.5484	0.149043		103.327	-0.0500405		93.5484	0.143263		103.327	-0.0413575		93.5484	0.0960871		103.327	-0.0362109
98.0031	0.470127		108.247	-0.173415		97.9688	0.304073		108.247	-0.14892		98.0031	0.223812		108.247	-0.078634		98.0031	0.151399		108.247	-0.0506801		98.0031	0.145742		108.247	-0.0421356		98.0031	0.0977618		108.247	-0.0367914
102.458	0.47365		113.167	-0.175044		102.422	0.306655		113.167	-0.149838		102.458	0.226968		113.167	-0.0797362		102.458	0.153714		113.167	-0.0513111		102.458	0.148179		113.167	-0.0429045		102.458	0.0994174		113.167	-0.0373626
106.913	0.47692		118.088	-0.176643		106.875	0.309185		118.088	-0.150741		106.913	0.230042		118.088	-0.0808225		106.913	0.15599		118.088	-0.0519337		106.913	0.150575		118.088	-0.0436642		106.913	0.101054		118.088	-0.0379246
111.367	0.479954		123.008	-0.178214		111.328	0.311664		123.008	-0.151629		111.367	0.233035		123.008	-0.081893		111.367	0.158227		123.008	-0.0525478		111.367	0.15293		123.008	-0.0444149		111.367	0.102672		123.008	-0.0384776
115.822	0.482771		127.928	-0.179757		115.781	0.314093		127.928	-0.152501		115.822	0.235949		127.928	-0.082948		115.822	0.160425		127.928	-0.0531537		115.822	0.155246		127.928	-0.0451566		115.822	0.104272		127.928	-0.0390217
120.277	0.485384		132.848	-0.181272		120.234	0.316472		132.848	-0.15336		120.277	0.238787		132.848	-0.0839877		120.277	0.162586		132.848	-0.0537515		120.277	0.157521		132.848	-0.0458895		120.277	0.105853		132.848	-0.039557
124.731	0.48781		137.769	-0.182759		124.688	0.318804		137.769	-0.154204		124.731	0.24155		137.769	-0.0850124		124.731	0.16471		137.769	-0.0543411		124.731	0.159758		137.769	-0.0466136		124.731	0.107416		137.769	-0.0400838
129.186	0.49006		142.689	-0.18422		129.141	0.321088		142.689	-0.155034		129.186	0.244241		142.689	-0.0860222		129.186	0.166797		142.689	-0.0549229		129.186	0.161958		142.689	-0.0473291		129.186	0.108961		142.689	-0.0406021
133.641	0.492149		147.609	-0.185655		133.594	0.323326		147.609	-0.155851		133.641	0.246861		147.609	-0.0870174		133.641	0.168849		147.609	-0.0554969		133.641	0.164119		147.609	-0.048036		133.641	0.110489		147.609	-0.041112
138.095	0.494088		152.53	-0.187065		138.047	0.32552		152.53	-0.156654		138.095	0.249412		152.53	-0.0879982		138.095	0.170865		152.53	-0.0560631		138.095	0.166245		152.53	-0.0487346		138.095	0.111999		152.53	-0.0416138
142.55	0.495887		157.45	-0.188449		142.5	0.327668		157.45	-0.157443		142.55	0.251897		157.45	-0.0889647		142.55	0.172847		157.45	-0.0566217		142.55	0.168334		157.45	-0.0494248		142.55	0.113492		157.45	-0.0421075
147.005	0.497557		162.37	-0.189808		146.953	0.329774		162.37	-0.15822		147.005	0.254316		162.37	-0.0899173		147.005	0.174795		162.37	-0.0571728		147.005	0.170387		162.37	-0.0501067		147.005	0.114968		162.37	-0.0425933
151.459	0.499106		167.291	-0.191143		151.406	0.331836		167.291	-0.158983		151.459	0.256671		167.291	-0.0908561		151.459	0.17671		167.291	-0.0577164		151.459	0.172406		167.291	-0.0507806		151.459	0.116427		167.291	-0.0430713
155.914	0.500544		172.211	-0.192453		155.859	0.333857		172.211	-0.159734		155.914	0.258965		172.211	-0.0917813		155.914	0.178592		172.211	-0.0582528		155.914	0.17439		172.211	-0.0514464		155.914	0.11787		172.211	-0.0435416
160.369	0.501879		177.131	-0.193741		160.313	0.335838		177.131	-0.160472		160.369	0.261199		177.131	-0.092693		160.369	0.180441		177.131	-0.0587819		160.369	0.176341		177.131	-0.0521042		160.369	0.119296		177.131	-0.0440043
164.823	0.503117		182.052	-0.195005		164.766	0.337778		182.052	-0.161198		164.823	0.263374		182.052	-0.0935916		164.823	0.182259		182.052	-0.0593039		164.823	0.178258		182.052	-0.0527542		164.823	0.120706		182.052	-0.0444596
169.278	0.504267		186.972	-0.196247		169.219	0.339679		186.972	-0.161912		169.278	0.265492		186.972	-0.0944772		169.278	0.184046		186.972	-0.0598189		169.278	0.180143		186.972	-0.0533965		169.278	0.122099		186.972	-0.0449076
173.733	0.505333		191.892	-0.197466		173.672	0.341542		191.892	-0.162615		173.733	0.267554		191.892	-0.0953499		173.733	0.185802		191.892	-0.060327		173.733	0.181996		191.892	-0.0540311		173.733	0.123477		191.892	-0.0453484
178.188	0.506323		196.813	-0.198664		178.125	0.343367		196.813	-0.163305		178.188	0.269562		196.813	-0.09621		178.188	0.187528		196.813	-0.0608282		178.188	0.183817		196.813	-0.0546581		178.188	0.124839		196.813	-0.0457821
182.642	0.507242		201.733	-0.19984		182.578	0.345155		201.733	-0.163984		182.642	0.271517		201.733	-0.0970576		182.642	0.189224		201.733	-0.0613227		182.642	0.185608		201.733	-0.0552777		182.642	0.126185		201.733	-0.0462089
187.097	0.508095		206.653	-0.200995		187.031	0.346907		206.653	-0.164652		187.097	0.273421		206.653	-0.0978929		187.097	0.190892		206.653	-0.0618106		187.097	0.187368		206.653	-0.0558899		187.097	0.127516		206.653	-0.0466287
191.552	0.508886		211.573	-0.202129		191.484	0.348624		211.573	-0.165309		191.552	0.275275		211.573	-0.0987162		191.552	0.192531		211.573	-0.0622919		191.552	0.189098		211.573	-0.0564948		191.552	0.128832		211.573	-0.0470419
196.006	0.50962		216.494	-0.203243		195.938	0.350306		216.494	-0.165954		196.006	0.277081		216.494	-0.0995275		196.006	0.194142		216.494	-0.0627667		196.006	0.190799		216.494	-0.0570924		196.006	0.130133		216.494	-0.0474484
200.461	0.510302		221.414	-0.204337		200.391	0.351954		221.414	-0.16659		200.461	0.278839		221.414	-0.100327		200.461	0.195725		221.414	-0.0632351		200.461	0.19247		221.414	-0.0576829		200.461	0.131419		221.414	-0.0478484
204.916	0.510934		226.334	-0.205412		204.844	0.353568		226.334	-0.167214		204.916	0.280551		226.334	-0.101115		204.916	0.197281		226.334	-0.0636972		204.916	0.194114		226.334	-0.0582664		204.916	0.13269		226.334	-0.0482419
209.37	0.511521		231.255	-0.206467		209.297	0.35515		231.255	-0.167828		209.37	0.282218		231.255	-0.101892		209.37	0.19881		231.255	-0.0641531		209.37	0.195729		231.255	-0.058843		209.37	0.133947		231.255	-0.0486292
213.825	0.512066		236.175	-0.207503		213.75	0.3567		236.175	-0.168432		213.825	0.283841		236.175	-0.102657		213.825	0.200314		236.175	-0.0646028		213.825	0.197318		236.175	-0.0594126		213.825	0.135189		236.175	-0.0490102
218.28	0.512571		241.095	-0.208521		218.203	0.358219		241.095	-0.169026		218.28	0.285421		241.095	-0.103411		218.28	0.201791		241.095	-0.0650466		218.28	0.198879		241.095	-0.0599755		218.28	0.136417		241.095	-0.049385
222.734	0.51304		246.016	-0.20952		222.656	0.359707		246.016	-0.16961		222.734	0.28696		246.016	-0.104155		222.734	0.203243		246.016	-0.0654843		222.734	0.200413		246.016	-0.0605316		222.734	0.137631		246.016	-0.0497539
227.189	0.513476		250.936	-0.210502		227.109	0.361165		250.936	-0.170185		227.189	0.288459		250.936	-0.104887		227.189	0.20467		250.936	-0.0659161		227.189	0.201922		250.936	-0.0610812		227.189	0.138832		250.936	-0.0501168
231.644	0.51388		255.856	-0.211466		231.563	0.362594		255.856	-0.170749		231.644	0.289918		255.856	-0.105609		231.644	0.206073		255.856	-0.0663422		231.644	0.203405		255.856	-0.0616241		231.644	0.140018		255.856	-0.050474
236.098	0.514254		260.777	-0.212412		236.016	0.363994		260.777	-0.171305		236.098	0.291339		260.777	-0.106321		236.098	0.207452		260.777	-0.0667625		236.098	0.204862		260.777	-0.0621606		236.098	0.141191		260.777	-0.0508253
240.553	0.514602		265.697	-0.213342		240.469	0.365365		265.697	-0.171851		240.553	0.292723		265.697	-0.107022		240.553	0.208807		265.697	-0.0671772		240.553	0.206295		265.697	-0.0626907		240.553	0.142351		265.697	-0.051171
245.008	0.514925		270.617	-0.214255		244.922	0.366709		270.617	-0.172388		245.008	0.29407		270.617	-0.107713		245.008	0.210139		270.617	-0.0675862		245.008	0.207704		270.617	-0.0632145		245.008	0.143497		270.617	-0.0515112
249.463	0.515225		275.538	-0.215152		249.375	0.368025		275.538	-0.172916		249.463	0.295382		275.538	-0.108394		249.463	0.211448		275.538	-0.0679898		249.463	0.209089		275.538	-0.063732		249.463	0.144631		275.538	-0.0518459
253.917	0.515503		280.458	-0.216032		253.828	0.369315		280.458	-0.173436		253.917	0.29666		280.458	-0.109065		253.917	0.212735		280.458	-0.068388		253.917	0.21045		280.458	-0.0642434		253.917	0.145751		280.458	-0.0521752
258.372	0.515761		285.378	-0.216897		258.281	0.370579		285.378	-0.173947		258.372	0.297904		285.378	-0.109726		258.372	0.214		285.378	-0.0687807		258.372	0.211788		285.378	-0.0647486		258.372	0.146859		285.378	-0.0524993
262.827	0.516001		290.298	-0.217747		262.734	0.371817		290.298	-0.174449		262.827	0.299115		290.298	-0.110378		262.827	0.215243		290.298	-0.0691682		262.827	0.213103		290.298	-0.0652479		262.827	0.147954		290.298	-0.0528181
267.281	0.516223		295.219	-0.218581		267.188	0.373031		295.219	-0.174943		267.281	0.300295		295.219	-0.111021		267.281	0.216465		295.219	-0.0695505		267.281	0.214396		295.219	-0.0657411		267.281	0.149036		295.219	-0.0531318
271.736	0.51643		300.139	-0.2194		271.641	0.37422		300.139	-0.175429		271.736	0.301443		300.139	-0.111654		271.736	0.217665		300.139	-0.0699277		271.736	0.215667		300.139	-0.0662285		271.736	0.150106		300.139	-0.0534405
276.191	0.516621		305.059	-0.220204		276.094	0.375384		305.059	-0.175907		276.191	0.302562		305.059	-0.112278		276.191	0.218846		305.059	-0.0702998		276.191	0.216917		305.059	-0.0667101		276.191	0.151164		305.059	-0.0537442
280.645	0.516799		309.98	-0.220994		280.547	0.376526		309.98	-0.176376		280.645	0.303651		309.98	-0.112892		280.645	0.220006		309.98	-0.0706668		280.645	0.218145		309.98	-0.067186		280.645	0.15221		309.98	-0.054043
285.1	0.516964		314.9	-0.22177		285	0.377644		314.9	-0.176838		285.1	0.304711		314.9	-0.113498		285.1	0.221146		314.9	-0.071029		285.1	0.219352		314.9	-0.0676561		285.1	0.153244		314.9	-0.0543371
289.555	0.517117		319.82	-0.222532		289.453	0.37874		319.82	-0.177293		289.555	0.305744		319.82	-0.114096		289.555	0.222266		319.82	-0.0713862		289.555	0.220539		319.82	-0.0681207		289.555	0.154266		319.82	-0.0546264
294.009	0.517259		324.741	-0.223281		293.906	0.379813		324.741	-0.17774		294.009	0.306749		324.741	-0.114684		294.009	0.223368		324.741	-0.0717387		294.009	0.221706		324.741	-0.0685797		294.009	0.155276		324.741	-0.054911
298.464	0.51739		329.661	-0.224016		298.359	0.380865		329.661	-0.178179		298.464	0.307729		329.661	-0.115264		298.464	0.22445		329.661	-0.0720864		298.464	0.222852		329.661	-0.0690333		298.464	0.156275		329.661	-0.0551911
302.919	0.517513		334.581	-0.224737		302.813	0.381895		334.581	-0.178611		302.919	0.308682		334.581	-0.115836		302.919	0.225514		334.581	-0.0724294		302.919	0.22398		334.581	-0.0694814		302.919	0.157262		334.581	-0.0554667
307.373	0.517626		339.502	-0.225446		307.266	0.382905		339.502	-0.179036		307.373	0.30961		339.502	-0.116399		307.373	0.22656		339.502	-0.0727678		307.373	0.225088		339.502	-0.0699242		307.373	0.158238		339.502	-0.0557379
311.828	0.517732		344.422	-0.226142		311.719	0.383894		344.422	-0.179454		311.828	0.310514		344.422	-0.116954		311.828	0.227588		344.422	-0.0731017		311.828	0.226177		344.422	-0.0703617		311.828	0.159203		344.422	-0.0560047
316.283	0.517829		349.342	-0.226826		316.172	0.384864		349.342	-0.179865		316.283	0.311395		349.342	-0.117501		316.283	0.228598		349.342	-0.0734311		316.283	0.227248		349.342	-0.070794		316.283	0.160157		349.342	-0.0562672
320.738	0.51792		354.263	-0.227497		320.625	0.385814		354.263	-0.180269		320.738	0.312252		354.263	-0.118041		320.738	0.229591		354.263	-0.073756		320.738	0.228301		354.263	-0.0712211		320.738	0.161101		354.263	-0.0565255
325.192	0.518004		359.183	-0.228157		325.078	0.386744		359.183	-0.180666		325.192	0.313087		359.183	-0.118572		325.192	0.230567		359.183	-0.0740766		325.192	0.229336		359.183	-0.0716432		325.192	0.162033		359.183	-0.0567796
329.647	0.518082		364.103	-0.228804		329.531	0.387656		364.103	-0.181057		329.647	0.313899		364.103	-0.119096		329.647	0.231526		364.103	-0.0743928		329.647	0.230353		364.103	-0.0720602		329.647	0.162955		364.103	-0.0570297
334.102	0.518155		369.023	-0.22944		333.984	0.388549		369.023	-0.181441		334.102	0.314691		369.023	-0.119612		334.102	0.232469		369.023	-0.0747048		334.102	0.231353		369.023	-0.0724723		334.102	0.163866		369.023	-0.0572758
338.556	0.518222		373.944	-0.230065		338.438	0.389425		373.944	-0.181819		338.556	0.315461		373.944	-0.120121		338.556	0.233396		373.944	-0.0750126		338.556	0.232336		373.944	-0.0728794		338.556	0.164766		373.944	-0.0575179
343.011	0.518285		378.864	-0.230678		342.891	0.390282		378.864	-0.182191		343.011	0.316212		378.864	-0.120622		343.011	0.234307		378.864	-0.0753163		343.011	0.233302		378.864	-0.0732817		343.011	0.165657		378.864	-0.0577561
347.466	0.518343		383.784	-0.23128		347.344	0.391122		383.784	-0.182556		347.466	0.316943		383.784	-0.121116		347.466	0.235202		383.784	-0.0756159		347.466	0.234252		383.784	-0.0736791		347.466	0.166537		383.784	-0.0579904
351.92	0.518396		388.705	-0.231872		351.797	0.391946		388.705	-0.182916		351.92	0.317654		388.705	-0.121603		351.92	0.236082		388.705	-0.0759114		351.92	0.235186		388.705	-0.0740719		351.92	0.167407		388.705	-0.0582211
356.375	0.518446		393.625	-0.232453		356.25	0.392752		393.625	-0.183269		356.375	0.318347		393.625	-0.122083		356.375	0.236946		393.625	-0.076203		356.375	0.236103		393.625	-0.0744599		356.375	0.168268		393.625	-0.058448
360.83	0.518493		398.545	-0.233023		360.703	0.393543		398.545	-0.183617		360.83	0.319022		398.545	-0.122555		360.83	0.237796		398.545	-0.0764907		360.83	0.237006		398.545	-0.0748434		360.83	0.169118		398.545	-0.0586712
365.284	0.518536		403.466	-0.233584		365.156	0.394317		403.466	-0.183958		365.284	0.319679		403.466	-0.123021		365.284	0.238632		403.466	-0.0767744		365.284	0.237893		403.466	-0.0752222		365.284	0.169959		403.466	-0.0588909
369.739	0.518576		408.386	-0.234134		369.609	0.395076		408.386	-0.184294		369.739	0.320318		408.386	-0.123481		369.739	0.239453		408.386	-0.0770544		369.739	0.238764		408.386	-0.0755965		369.739	0.17079		408.386	-0.0591071
374.194	0.518613		413.306	-0.234674		374.063	0.395819		413.306	-0.184625		374.194	0.320941		413.306	-0.123933		374.194	0.24026		413.306	-0.0773306		374.194	0.239621		413.306	-0.0759664		374.194	0.171612		413.306	-0.0593197
378.648	0.518647		418.227	-0.235205		378.516	0.396548		418.227	-0.18495		378.648	0.321548		418.227	-0.124379		378.648	0.241053		418.227	-0.0776031		378.648	0.240464		418.227	-0.0763319		378.648	0.172424		418.227	-0.059529
383.103	0.518679		423.147	-0.235726		382.969	0.397262		423.147	-0.18527		383.103	0.322138		423.147	-0.124819		383.103	0.241833		423.147	-0.0778719		383.103	0.241292		423.147	-0.076693		383.103	0.173227		423.147	-0.0597349
387.558	0.518709		428.067	-0.236238		387.422	0.397961		428.067	-0.185584		387.558	0.322714		428.067	-0.125252		387.558	0.242599		428.067	-0.0781371		387.558	0.242106		428.067	-0.0770498		387.558	0.174021		428.067	-0.0599375
392.013	0.518736		432.988	-0.236741		391.875	0.398646		432.988	-0.185893		392.013	0.323274		432.988	-0.125679		392.013	0.243352		432.988	-0.0783987		392.013	0.242906		432.988	-0.0774023		392.013	0.174806		432.988	-0.0601368
396.467	0.518761		437.908	-0.237235		396.328	0.399317		437.908	-0.186197		396.467	0.323819		437.908	-0.1261		396.467	0.244092		437.908	-0.0786568		396.467	0.243693		437.908	-0.0777507		396.467	0.175581		437.908	-0.0603329
400.922	0.518785		442.828	-0.237719		400.781	0.399975		442.828	-0.186496		400.922	0.32435		442.828	-0.126515		400.922	0.24482		442.828	-0.0789115		400.922	0.244466		442.828	-0.0780949		400.922	0.176348		442.828	-0.0605259
405.377	0.518807		447.748	-0.238196		405.234	0.400619		447.748	-0.18679		405.377	0.324867		447.748	-0.126923		405.377	0.245535		447.748	-0.0791627		405.377	0.245227		447.748	-0.0784349		405.377	0.177107		447.748	-0.0607158
409.831	0.518827		452.669	-0.238663		409.688	0.401251		452.669	-0.187079		409.831	0.325371		452.669	-0.127326		409.831	0.246238		452.669	-0.0794105		409.831	0.245974		452.669	-0.078771		409.831	0.177856		452.669	-0.0609026
414.286	0.518846		457.589	-0.239122		414.141	0.40187		457.589	-0.187363		414.286	0.325861		457.589	-0.127723		414.286	0.246929		457.589	-0.079655		414.286	0.246708		457.589	-0.079103		414.286	0.178597		457.589	-0.0610865
418.741	0.518864		462.509	-0.239573		418.594	0.402476		462.509	-0.187643		418.741	0.326338		462.509	-0.128114		418.741	0.247607		462.509	-0.0798962		418.741	0.247431		462.509	-0.079431		418.741	0.17933		462.509	-0.0612673
423.195	0.51888		467.43	-0.240016		423.047	0.40307		467.43	-0.187918		423.195	0.326803		467.43	-0.128499		423.195	0.248275		467.43	-0.0801342		423.195	0.24814		467.43	-0.0797552		423.195	0.180054		467.43	-0.0614453
427.65	0.518895		472.35	-0.240451		427.5	0.403652		472.35	-0.188188		427.65	0.327256		472.35	-0.128879		427.65	0.248931		472.35	-0.0803689		427.65	0.248838		472.35	-0.0800755		427.65	0.18077		472.35	-0.0616204
432.105	0.518909		477.27	-0.240879		431.953	0.404222		477.27	-0.188454		432.105	0.327697		477.27	-0.129254		432.105	0.249575		477.27	-0.0806006		432.105	0.249524		477.27	-0.0803919		432.105	0.181477		477.27	-0.0617927
436.559	0.518922		482.191	-0.241298		436.406	0.40478		482.191	-0.188716		436.559	0.328126		482.191	-0.129623		436.559	0.250209		482.191	-0.080829		436.559	0.250198		482.191	-0.0807046		436.559	0.182177		482.191	-0.0619623
441.014	0.518934		487.111	-0.24171		440.859	0.405328		487.111	-0.188973		441.014	0.328544		487.111	-0.129986		441.014	0.250832		487.111	-0.0810545		441.014	0.250861		487.111	-0.0810136		441.014	0.182869		487.111	-0.0621291
445.469	0.518946		492.031	-0.242115		445.313	0.405864		492.031	-0.189225		445.469	0.328951		492.031	-0.130345		445.469	0.251444		492.031	-0.0812768		445.469	0.251513		492.031	-0.0813189		445.469	0.183552		492.031	-0.0622932
449.923	0.518956		496.952	-0.242512		449.766	0.40639		496.952	-0.189474		449.923	0.329347		496.952	-0.130698		449.923	0.252045		496.952	-0.0814962		449.923	0.252153		496.952	-0.0816205		449.923	0.184228		496.952	-0.0624547
454.378	0.518966		501.872	-0.242902		454.219	0.406904		501.872	-0.189719		454.378	0.329733		501.872	-0.131046		454.378	0.252637		501.872	-0.0817127		454.378	0.252783		501.872	-0.0819185		454.378	0.184896		501.872	-0.0626136
458.833	0.518975		506.792	-0.243286		458.672	0.407409		506.792	-0.189959		458.833	0.330109		506.792	-0.131389		458.833	0.253218		506.792	-0.0819262		458.833	0.253402		506.792	-0.082213		458.833	0.185557		506.792	-0.0627699
463.288	0.518983		511.713	-0.243662		463.125	0.407903		511.713	-0.190196		463.288	0.330475		511.713	-0.131727		463.288	0.253789		511.713	-0.0821368		463.288	0.25401		511.713	-0.082504		463.288	0.18621		511.713	-0.0629237
467.742	0.518991		516.633	-0.244032		467.578	0.408387		516.633	-0.190428		467.742	0.330831		516.633	-0.13206		467.742	0.254351		516.633	-0.0823447		467.742	0.254608		516.633	-0.0827915		467.742	0.186856		516.633	-0.0630751
472.197	0.518998		521.553	-0.244395		472.031	0.408862		521.553	-0.190657		472.197	0.331178		521.553	-0.132389		472.197	0.254902		521.553	-0.0825497		472.197	0.255196		521.553	-0.0830756		472.197	0.187494		521.553	-0.063224
476.652	0.519005		526.473	-0.244751		476.484	0.409327		526.473	-0.190882		476.652	0.331516		526.473	-0.132712		476.652	0.255445		526.473	-0.082752		476.652	0.255774		526.473	-0.0833563		476.652	0.188125		526.473	-0.0633706
481.106	0.519011		531.394	-0.245101		480.938	0.409782		531.394	-0.191103		481.106	0.331845		531.394	-0.133031		481.106	0.255978		531.394	-0.0829515		481.106	0.256342		531.394	-0.0836336		481.106	0.188749		531.394	-0.0635148
485.561	0.519016		536.314	-0.245445		485.391	0.410229		536.314	-0.19132		485.561	0.332165		536.314	-0.133345		485.561	0.256502		536.314	-0.0831484		485.561	0.2569		536.314	-0.0839076		485.561	0.189365		536.314	-0.0636566
490.016	0.519022		541.234	-0.245783		489.844	0.410666		541.234	-0.191534		490.016	0.332477		541.234	-0.133655		490.016	0.257017		541.234	-0.0833426		490.016	0.257449		541.234	-0.0841784		490.016	0.189975		541.234	-0.0637962
494.47	0.519027		546.155	-0.246115		494.297	0.411094		546.155	-0.191744		494.47	0.332781		546.155	-0.13396		494.47	0.257523		546.155	-0.0835342		494.47	0.257989		546.155	-0.0844459		494.47	0.190577		546.155	-0.0639335
498.925	0.519031		551.075	-0.24644		498.75	0.411514		551.075	-0.191951		498.925	0.333076		551.075	-0.134261		498.925	0.25802		551.075	-0.0837232		498.925	0.25852		551.075	-0.0847103		498.925	0.191173		551.075	-0.0640687
503.38	0.519035		555.995	-0.24676		503.203	0.411925		555.995	-0.192155		503.38	0.333364		555.995	-0.134558		503.38	0.258509		555.995	-0.0839097		503.38	0.259041		555.995	-0.0849715		503.38	0.191762		555.995	-0.0642016
507.834	0.519039		560.916	-0.247074		507.656	0.412328		560.916	-0.192355		507.834	0.333645		560.916	-0.13485		507.834	0.25899		560.916	-0.0840936		507.834	0.259554		560.916	-0.0852295		507.834	0.192344		560.916	-0.0643325
512.289	0.519043		565.836	-0.247383		512.109	0.412723		565.836	-0.192551		512.289	0.333918		565.836	-0.135138		512.289	0.259462		565.836	-0.0842751		512.289	0.260057		565.836	-0.0854845		512.289	0.19292		565.836	-0.0644612
516.744	0.519046		570.756	-0.247686		516.563	0.41311		570.756	-0.192745		516.744	0.334184		570.756	-0.135421		516.744	0.259926		570.756	-0.0844542		516.744	0.260553		570.756	-0.0857365		516.744	0.193489		570.756	-0.0645879
521.198	0.51905		575.677	-0.247983		521.016	0.413489		575.677	-0.192935		521.198	0.334443		575.677	-0.135701		521.198	0.260383		575.677	-0.0846308		521.198	0.26104		575.677	-0.0859855		521.198	0.194051		575.677	-0.0647125
525.653	0.519053		580.597	-0.248276		525.469	0.413861		580.597	-0.193122		525.653	0.334695		580.597	-0.135977		525.653	0.260831		580.597	-0.0848051		525.653	0.261518		580.597	-0.0862315		525.653	0.194607		580.597	-0.0648351
530.108	0.519055		585.517	-0.248563		529.922	0.414225		585.517	-0.193306		530.108	0.33494		585.517	-0.136248		530.108	0.261272		585.517	-0.084977		530.108	0.261989		585.517	-0.0864745		530.108	0.195157		585.517	-0.0649558
534.563	0.519058		590.438	-0.248844		534.375	0.414581		590.438	-0.193487		534.563	0.335179		590.438	-0.136516		534.563	0.261705		590.438	-0.0851466		534.563	0.262451		590.438	-0.0867147		534.563	0.1957		590.438	-0.0650745
539.017	0.51906		595.358	-0.249121		538.828	0.414931		595.358	-0.193665		539.017	0.335412		595.358	-0.13678		539.017	0.262131		595.358	-0.085314		539.017	0.262906		595.358	-0.086952		539.017	0.196237		595.358	-0.0651913
543.472	0.519062		600.278	-0.249393		543.281	0.415273		600.278	-0.19384		543.472	0.335639		600.278	-0.13704		543.472	0.26255		600.278	-0.085479		543.472	0.263353		600.278	-0.0871864		543.472	0.196768		600.278	-0.0653062
547.927	0.519064		605.198	-0.24966		547.734	0.415608		605.198	-0.194012		547.927	0.33586		605.198	-0.137296		547.927	0.262961		605.198	-0.0856419		547.927	0.263792		605.198	-0.0874181		547.927	0.197293		605.198	-0.0654193
552.381	0.519066		610.119	-0.249922		552.188	0.415937		610.119	-0.194181		552.381	0.336074		610.119	-0.137548		552.381	0.263365		610.119	-0.0858026		552.381	0.264224		610.119	-0.087647		552.381	0.197812		610.119	-0.0655306
556.836	0.519068		615.039	-0.25018		556.641	0.416259		615.039	-0.194347		556.836	0.336284		615.039	-0.137797		556.836	0.263763		615.039	-0.0859611		556.836	0.264649		615.039	-0.0878732		556.836	0.198326		615.039	-0.0656401
561.291	0.51907		619.959	-0.250432		561.094	0.416574		619.959	-0.194511		561.291	0.336488		619.959	-0.138042		561.291	0.264153		619.959	-0.0861174		561.291	0.265066		619.959	-0.0880966		561.291	0.198833		619.959	-0.0657478
565.745	0.519071		624.88	-0.250681		565.547	0.416883		624.88	-0.194672		565.745	0.336686		624.88	-0.138284		565.745	0.264537		624.88	-0.0862717		565.745	0.265476		624.88	-0.0883174		565.745	0.199334		624.88	-0.0658538
570.2	0.519072		629.8	-0.250925		570	0.417186		629.8	-0.19483		570.2	0.336879		629.8	-0.138522		570.2	0.264914		629.8	-0.0864239		570.2	0.26588		629.8	-0.0885356		570.2	0.19983		629.8	-0.0659581
574.655	0.519074		634.72	-0.251164		574.453	0.417483		634.72	-0.194985		574.655	0.337067		634.72	-0.138757		574.655	0.265285		634.72	-0.086574		574.655	0.266276		634.72	-0.0887512		574.655	0.20032		634.72	-0.0660607
579.109	0.519075		639.641	-0.251399		578.906	0.417774		639.641	-0.195138		579.109	0.337251		639.641	-0.138988		579.109	0.26565		639.641	-0.0867222		579.109	0.266666		639.641	-0.0889642		579.109	0.200804		639.641	-0.0661616
583.564	0.519076		644.561	-0.25163		583.359	0.418058		644.561	-0.195289		583.564	0.337429		644.561	-0.139216		583.564	0.266008		644.561	-0.0868683		583.564	0.267049		644.561	-0.0891747		583.564	0.201283		644.561	-0.066261
588.019	0.519077		649.481	-0.251857		587.813	0.418338		649.481	-0.195437		588.019	0.337603		649.481	-0.139441		588.019	0.26636		649.481	-0.0870125		588.019	0.267425		649.481	-0.0893826		588.019	0.201757		649.481	-0.0663587
592.473	0.519078		654.402	-0.25208		592.266	0.418611		654.402	-0.195582		592.473	0.337772		654.402	-0.139662		592.473	0.266706		654.402	-0.0871547		592.473	0.267796		654.402	-0.0895881		592.473	0.202225		654.402	-0.0664549
596.928	0.519079		659.322	-0.252299		596.719	0.418879		659.322	-0.195725		596.928	0.337937		659.322	-0.139881		596.928	0.267046		659.322	-0.087295		596.928	0.268159		659.322	-0.0897911		596.928	0.202688		659.322	-0.0665495
601.383	0.51908		664.242	-0.252514		601.172	0.419141		664.242	-0.195866		601.383	0.338097		664.242	-0.140096		601.383	0.267381		664.242	-0.0874334		601.383	0.268517		664.242	-0.0899917		601.383	0.203145		664.242	-0.0666426
605.838	0.51908		669.163	-0.252725		605.625	0.419399		669.163	-0.196004		605.838	0.338253		669.163	-0.140308		605.838	0.267709		669.163	-0.08757		605.838	0.268869		669.163	-0.09019		605.838	0.203597		669.163	-0.0667343
610.292	0.519081		674.083	-0.252932		610.078	0.419651		674.083	-0.196141		610.292	0.338405		674.083	-0.140517		610.292	0.268032		674.083	-0.0877047		610.292	0.269214		674.083	-0.0903858		610.292	0.204044		674.083	-0.0668244
614.747	0.519082		679.003	-0.253135		614.531	0.419898		679.003	-0.196274		614.747	0.338553		679.003	-0.140722		614.747	0.26835		679.003	-0.0878376		614.747	0.269554		679.003	-0.0905793		614.747	0.204486		679.003	-0.0669131
619.202	0.519082		683.923	-0.253335		618.984	0.42014		683.923	-0.196406		619.202	0.338698		683.923	-0.140925		619.202	0.268662		683.923	-0.0879688		619.202	0.269888		683.923	-0.0907705		619.202	0.204923		683.923	-0.0670004
623.656	0.519083		688.844	-0.253532		623.438	0.420377		688.844	-0.196535		623.656	0.338838		688.844	-0.141125		623.656	0.268968		688.844	-0.0880981		623.656	0.270216		688.844	-0.0909594		623.656	0.205355		688.844	-0.0670862
628.111	0.519083		693.764	-0.253724		627.891	0.420609		693.764	-0.196663		628.111	0.338975		693.764	-0.141322		628.111	0.26927		693.764	-0.0882257		628.111	0.270539		693.764	-0.0911461		628.111	0.205782		693.764	-0.0671707
632.566	0.519084		698.684	-0.253914		632.344	0.420836		698.684	-0.196788		632.566	0.339108		698.684	-0.141516		632.566	0.269566		698.684	-0.0883516		632.566	0.270856		698.684	-0.0913306		632.566	0.206204		698.684	-0.0672538
637.02	0.519084		703.605	-0.2541		636.797	0.421059		703.605	-0.196911		637.02	0.339237		703.605	-0.141708		637.02	0.269857		703.605	-0.0884759		637.02	0.271168		703.605	-0.0915128		637.02	0.206621		703.605	-0.0673356
641.475	0.519085		708.525	-0.254282		641.25	0.421278		708.525	-0.197032		641.475	0.339364		708.525	-0.141896		641.475	0.270143		708.525	-0.0885984		641.475	0.271475		708.525	-0.0916929		641.475	0.207034		708.525	-0.0674161
645.93	0.519085		713.445	-0.254462		645.703	0.421492		713.445	-0.197151		645.93	0.339487		713.445	-0.142082		645.93	0.270425		713.445	-0.0887193		645.93	0.271776		713.445	-0.0918708		645.93	0.207442		713.445	-0.0674953
650.384	0.519086		718.366	-0.254638		650.156	0.421702		718.366	-0.197268		650.384	0.339606		718.366	-0.142265		650.384	0.270701		718.366	-0.0888385		650.384	0.272073		718.366	-0.0920466		650.384	0.207845		718.366	-0.0675732
654.839	0.519086		723.286	-0.254811		654.609	0.421907		723.286	-0.197383		654.839	0.339723		723.286	-0.142446		654.839	0.270973		723.286	-0.0889562		654.839	0.272364		723.286	-0.0922203		654.839	0.208243		723.286	-0.0676499
659.294	0.519086		728.206	-0.25498		659.063	0.422108		728.206	-0.197496		659.294	0.339836		728.206	-0.142624		659.294	0.27124		728.206	-0.0890723		659.294	0.27265		728.206	-0.092392		659.294	0.208637		728.206	-0.0677253
663.748	0.519087		733.127	-0.255147		663.516	0.422306		733.127	-0.197607		663.748	0.339947		733.127	-0.142799		663.748	0.271502		733.127	-0.0891868		663.748	0.272931		733.127	-0.0925616		663.748	0.209027		733.127	-0.0677995
668.203	0.519087		738.047	-0.255311		667.969	0.422499		738.047	-0.197717		668.203	0.340055		738.047	-0.142972		668.203	0.27176		738.047	-0.0892998		668.203	0.273208		738.047	-0.0927291		668.203	0.209412		738.047	-0.0678726
672.658	0.519087		742.967	-0.255472		672.422	0.422688		742.967	-0.197825		672.658	0.340159		742.967	-0.143142		672.658	0.272014		742.967	-0.0894112		672.658	0.27348		742.967	-0.0928947		672.658	0.209792		742.967	-0.0679444
677.113	0.519087		747.888	-0.25563		676.875	0.422874		747.888	-0.19793		677.113	0.340261		747.888	-0.14331		677.113	0.272263		747.888	-0.0895212		677.113	0.273747		747.888	-0.0930583		677.113	0.210169		747.888	-0.0680151
681.567	0.519087		752.808	-0.255785		681.328	0.423056		752.808	-0.198034		681.567	0.340361		752.808	-0.143475		681.567	0.272508		752.808	-0.0896297		681.567	0.27401		752.808	-0.0932199		681.567	0.210541		752.808	-0.0680847
686.022	0.519088		757.728	-0.255938		685.781	0.423234		757.728	-0.198137		686.022	0.340458		757.728	-0.143638		686.022	0.272749		757.728	-0.0897367		686.022	0.274268		757.728	-0.0933797		686.022	0.210908		757.728	-0.0681531
690.477	0.519088		762.648	-0.256087		690.234	0.423408		762.648	-0.198238		690.477	0.340552		762.648	-0.143799		690.477	0.272986		762.648	-0.0898422		690.477	0.274522		762.648	-0.0935375		690.477	0.211272		762.648	-0.0682205
694.931	0.519088		767.569	-0.256234		694.688	0.423579		767.569	-0.198336		694.931	0.340643		767.569	-0.143957		694.931	0.273218		767.569	-0.0899464		694.931	0.274772		767.569	-0.0936934		694.931	0.211631		767.569	-0.0682868
699.386	0.519088		772.489	-0.256378		699.141	0.423747		772.489	-0.198434		699.386	0.340733		772.489	-0.144113		699.386	0.273447		772.489	-0.0900492		699.386	0.275017		772.489	-0.0938475		699.386	0.211987		772.489	-0.068352
703.841	0.519088		777.409	-0.25652		703.594	0.423911		777.409	-0.19853		703.841	0.34082		777.409	-0.144267		703.841	0.273672		777.409	-0.0901505		703.841	0.275259		777.409	-0.0939997		703.841	0.212338		777.409	-0.0684161
708.295	0.519088		782.33	-0.256659		708.047	0.424072		782.33	-0.198624		708.295	0.340905		782.33	-0.144418		708.295	0.273892		782.33	-0.0902505		708.295	0.275496		782.33	-0.0941501		708.295	0.212685		782.33	-0.0684792
712.75	0.519089		787.25	-0.256796		712.5	0.42423		787.25	-0.198716		712.75	0.340987		787.25	-0.144568		712.75	0.274109		787.25	-0.0903492		712.75	0.275729		787.25	-0.0942987		712.75	0.213028		787.25	-0.0685413
717.205	0.519089		792.17	-0.25693		716.953	0.424384		792.17	-0.198807		717.205	0.341067		792.17	-0.144715		717.205	0.274323		792.17	-0.0904465		717.205	0.275958		792.17	-0.0944456		717.205	0.213368		792.17	-0.0686025
721.659	0.519089		797.091	-0.257062		721.406	0.424535		797.091	-0.198897		721.659	0.341146		797.091	-0.14486		721.659	0.274532		797.091	-0.0905426		721.659	0.276183		797.091	-0.0945907		721.659	0.213703		797.091	-0.0686626
726.114	0.519089		802.011	-0.257192		725.859	0.424684		802.011	-0.198985		726.114	0.341222		802.011	-0.145003		726.114	0.274739		802.011	-0.0906373		726.114	0.276404		802.011	-0.0947341		726.114	0.214035		802.011	-0.0687217
730.569	0.519089		806.931	-0.257319		730.313	0.424829		806.931	-0.199071		730.569	0.341296		806.931	-0.145144		730.569	0.274941		806.931	-0.0907308		730.569	0.276622		806.931	-0.0948757		730.569	0.214363		806.931	-0.06878
735.023	0.519089		811.852	-0.257444		734.766	0.424971		811.852	-0.199157		735.023	0.341368		811.852	-0.145283		735.023	0.27514		811.852	-0.090823		735.023	0.276836		811.852	-0.0950157		735.023	0.214687		811.852	-0.0688372
739.478	0.519089		816.772	-0.257567		739.219	0.425111		816.772	-0.19924		739.478	0.341438		816.772	-0.145419		739.478	0.275336		816.772	-0.0909139		739.478	0.277046		816.772	-0.095154		739.478	0.215007		816.772	-0.0688936
743.933	0.519089		821.692	-0.257687		743.672	0.425247		821.692	-0.199323		743.933	0.341507		821.692	-0.145554		743.933	0.275528		821.692	-0.0910037		743.933	0.277253		821.692	-0.0952907		743.933	0.215324		821.692	-0.068949
748.388	0.519089		826.613	-0.257805		748.125	0.425381		826.613	-0.199404		748.388	0.341573		826.613	-0.145687		748.388	0.275717		826.613	-0.0910922		748.388	0.277456		826.613	-0.0954257		748.388	0.215637		826.613	-0.0690036
752.842	0.519089		831.533	-0.257922		752.578	0.425512		831.533	-0.199483		752.842	0.341638		831.533	-0.145818		752.842	0.275903		831.533	-0.0911795		752.842	0.277656		831.533	-0.0955591		752.842	0.215947		831.533	-0.0690573
757.297	0.519089		836.453	-0.258036		757.031	0.425641		836.453	-0.199562		757.297	0.341702		836.453	-0.145947		757.297	0.276086		836.453	-0.0912657		757.297	0.277852		836.453	-0.0956909		757.297	0.216253		836.453	-0.0691101
761.752	0.51909		841.373	-0.258148		761.484	0.425767		841.373	-0.199639		761.752	0.341763		841.373	-0.146074		761.752	0.276265		841.373	-0.0913507		761.752	0.278045		841.373	-0.0958212		761.752	0.216555		841.373	-0.0691621
766.206	0.51909		846.294	-0.258258		765.938	0.42589		846.294	-0.199714		766.206	0.341823		846.294	-0.1462		766.206	0.276442		846.294	-0.0914346		766.206	0.278235		846.294	-0.0959499		766.206	0.216854		846.294	-0.0692132
770.661	0.51909		851.214	-0.258366		770.391	0.426011		851.214	-0.199789		770.661	0.341881		851.214	-0.146323		770.661	0.276615		851.214	-0.0915173		770.661	0.278422		851.214	-0.096077		770.661	0.21715		851.214	-0.0692635
775.116	0.51909		856.134	-0.258472		774.844	0.426129		856.134	-0.199862		775.116	0.341938		856.134	-0.146445		775.116	0.276785		856.134	-0.0915989		775.116	0.278605		856.134	-0.0962027		775.116	0.217442		856.134	-0.0693131
779.57	0.51909		861.055	-0.258576		779.297	0.426245		861.055	-0.199934		779.57	0.341994		861.055	-0.146565		779.57	0.276953		861.055	-0.0916795		779.57	0.278785		861.055	-0.0963268		779.57	0.217731		861.055	-0.0693618
784.025	0.51909		865.975	-0.258679		783.75	0.426359		865.975	-0.200005		784.025	0.342048		865.975	-0.146683		784.025	0.277118		865.975	-0.0917589		784.025	0.278962		865.975	-0.0964495		784.025	0.218017		865.975	-0.0694097
788.48	0.51909		870.895	-0.258779		788.203	0.42647		870.895	-0.200075		788.48	0.3421		870.895	-0.1468		788.48	0.277279		870.895	-0.0918373		788.48	0.279137		870.895	-0.0965707		788.48	0.218299		870.895	-0.0694569
792.934	0.51909		875.816	-0.258878		792.656	0.42658		875.816	-0.200143		792.934	0.342151		875.816	-0.146914		792.934	0.277438		875.816	-0.0919146		792.934	0.279308		875.816	-0.0966905		792.934	0.218578		875.816	-0.0695033
797.389	0.51909		880.736	-0.258975		797.109	0.426686		880.736	-0.20021		797.389	0.342201		880.736	-0.147028		797.389	0.277595		880.736	-0.0919909		797.389	0.279476		880.736	-0.0968088		797.389	0.218854		880.736	-0.0695489
801.844	0.51909		885.656	-0.25907		801.563	0.426791		885.656	-0.200277		801.844	0.342249		885.656	-0.147139		801.844	0.277748		885.656	-0.0920661		801.844	0.279642		885.656	-0.0969257		801.844	0.219127		885.656	-0.0695938
806.298	0.51909		890.577	-0.259164		806.016	0.426894		890.577	-0.200342		806.298	0.342297		890.577	-0.147249		806.298	0.277899		890.577	-0.0921403		806.298	0.279804		890.577	-0.0970412		806.298	0.219397		890.577	-0.069638
810.753	0.51909		895.497	-0.259255		810.469	0.426994		895.497	-0.200406		810.753	0.342342		895.497	-0.147357		810.753	0.278048		895.497	-0.0922136		810.753	0.279964		895.497	-0.0971554		810.753	0.219663		895.497	-0.0696815
815.208	0.51909		900.417	-0.259346		814.922	0.427093		900.417	-0.200469		815.208	0.342387		900.417	-0.147464		815.208	0.278194		900.417	-0.0922858		815.208	0.280121		900.417	-0.0972682		815.208	0.219927		900.417	-0.0697243
819.663	0.51909		905.338	-0.259434		819.375	0.42719		905.338	-0.200531		819.663	0.342431		905.338	-0.147569		819.663	0.278337		905.338	-0.0923571		819.663	0.280276		905.338	-0.0973796		819.663	0.220187		905.338	-0.0697664
824.117	0.51909		910.258	-0.259521		823.828	0.427284		910.258	-0.200592		824.117	0.342473		910.258	-0.147673		824.117	0.278478		910.258	-0.0924274		824.117	0.280428		910.258	-0.0974897		824.117	0.220445		910.258	-0.0698079
828.572	0.51909		915.178	-0.259607		828.281	0.427377		915.178	-0.200652		828.572	0.342514		915.178	-0.147775		828.572	0.278616		915.178	-0.0924968		828.572	0.280577		915.178	-0.0975985		828.572	0.2207		915.178	-0.0698486
833.027	0.51909		920.098	-0.25969		832.734	0.427468		920.098	-0.20071		833.027	0.342555		920.098	-0.147876		833.027	0.278753		920.098	-0.0925653		833.027	0.280724		920.098	-0.097706		833.027	0.220951		920.098	-0.0698887
837.481	0.51909		925.019	-0.259773		837.188	0.427557		925.019	-0.200768		837.481	0.342594		925.019	-0.147975		837.481	0.278886		925.019	-0.0926328		837.481	0.280868		925.019	-0.0978123		837.481	0.2212		925.019	-0.0699282
841.936	0.51909		929.939	-0.259854		841.641	0.427644		929.939	-0.200825		841.936	0.342632		929.939	-0.148073		841.936	0.279018		929.939	-0.0926994		841.936	0.28101		929.939	-0.0979172		841.936	0.221446		929.939	-0.069967
846.391	0.51909		934.859	-0.259933		846.094	0.427729		934.859	-0.200881		846.391	0.342669		934.859	-0.148169		846.391	0.279147		934.859	-0.0927651		846.391	0.281149		934.859	-0.0980209		846.391	0.221689		934.859	-0.0700052
850.845	0.51909		939.78	-0.260011		850.547	0.427813		939.78	-0.200936		850.845	0.342705		939.78	-0.148264		850.845	0.279274		939.78	-0.09283		850.845	0.281286		939.78	-0.0981234		850.845	0.22193		939.78	-0.0700428
855.3	0.51909		944.7	-0.260088		855	0.427895		944.7	-0.200991		855.3	0.34274		944.7	-0.148358		855.3	0.279399		944.7	-0.0928939		855.3	0.281421		944.7	-0.0982246		855.3	0.222168		944.7	-0.0700798
859.755	0.51909		949.62	-0.260163		859.453	0.427975		949.62	-0.201044		859.755	0.342775		949.62	-0.14845		859.755	0.279522		949.62	-0.092957		859.755	0.281553		949.62	-0.0983247		859.755	0.222403		949.62	-0.0701162
864.209	0.51909		954.541	-0.260237		863.906	0.428054		954.541	-0.201096		864.209	0.342808		954.541	-0.148541		864.209	0.279642		954.541	-0.0930193		864.209	0.281684		954.541	-0.0984235		864.209	0.222635		954.541	-0.070152
868.664	0.51909		959.461	-0.26031		868.359	0.428131		959.461	-0.201148		868.664	0.342841		959.461	-0.148631		868.664	0.279761		959.461	-0.0930807		868.664	0.281811		959.461	-0.0985212		868.664	0.222864		959.461	-0.0701873
873.119	0.51909		964.381	-0.260381		872.813	0.428207		964.381	-0.201198		873.119	0.342872		964.381	-0.148719		873.119	0.279878		964.381	-0.0931413		873.119	0.281937		964.381	-0.0986177		873.119	0.223091		964.381	-0.0702219
877.573	0.51909		969.302	-0.260451		877.266	0.428281		969.302	-0.201248		877.573	0.342903		969.302	-0.148806		877.573	0.279992		969.302	-0.093201		877.573	0.282061		969.302	-0.098713		877.573	0.223316		969.302	-0.0702561
882.028	0.51909		974.222	-0.26052		881.719	0.428354		974.222	-0.201297		882.028	0.342933		974.222	-0.148892		882.028	0.280105		974.222	-0.09326		882.028	0.282182		974.222	-0.0988072		882.028	0.223538		974.222	-0.0702896
886.483	0.51909		979.142	-0.260587		886.172	0.428425		979.142	-0.201345		886.483	0.342962		979.142	-0.148976		886.483	0.280215		979.142	-0.0933182		886.483	0.282302		979.142	-0.0989003		886.483	0.223757		979.142	-0.0703226
890.938	0.51909		984.063	-0.260654		890.625	0.428494		984.063	-0.201393		890.938	0.342991		984.063	-0.14906		890.938	0.280324		984.063	-0.0933756		890.938	0.282419		984.063	-0.0989923		890.938	0.223974		984.063	-0.0703551
895.392	0.51909		988.983	-0.260719		895.078	0.428563		988.983	-0.201439		895.392	0.343019		988.983	-0.149142		895.392	0.280431		988.983	-0.0934322		895.392	0.282535		988.983	-0.0990832		895.392	0.224188		988.983	-0.0703871
899.847	0.51909		993.903	-0.260783		899.531	0.428629		993.903	-0.201485		899.847	0.343046		993.903	-0.149223		899.847	0.280536		993.903	-0.0934881		899.847	0.282648		993.903	-0.099173		899.847	0.2244		993.903	-0.0704186
904.302	0.51909		998.823	-0.260846		903.984	0.428695		998.823	-0.20153		904.302	0.343072		998.823	-0.149302		904.302	0.280639		998.823	-0.0935432		904.302	0.28276		998.823	-0.0992617		904.302	0.22461		998.823	-0.0704495
908.756	0.51909		1003.74	-0.260907		908.438	0.428759		1003.74	-0.201575		908.756	0.343097		1003.74	-0.149381		908.756	0.280741		1003.74	-0.0935975		908.756	0.28287		1003.74	-0.0993494		908.756	0.224817		1003.74	-0.07048
913.211	0.51909		1008.66	-0.260968		912.891	0.428822		1008.66	-0.201618		913.211	0.343122		1008.66	-0.149458		913.211	0.28084		1008.66	-0.0936512		913.211	0.282977		1008.66	-0.099436		913.211	0.225021		1008.66	-0.0705099
917.666	0.51909		1013.58	-0.261027		917.344	0.428884		1013.58	-0.201661		917.666	0.343147		1013.58	-0.149535		917.666	0.280938		1013.58	-0.0937041		917.666	0.283083		1013.58	-0.0995216		917.666	0.225224		1013.58	-0.0705394
922.12	0.51909		1018.5	-0.261086		921.797	0.428944		1018.5	-0.201703		922.12	0.34317		1018.5	-0.14961		922.12	0.281035		1018.5	-0.0937563		922.12	0.283188		1018.5	-0.0996062		922.12	0.225424		1018.5	-0.0705684
926.575	0.51909		1023.43	-0.261143		926.25	0.429003		1023.43	-0.201745		926.575	0.343193		1023.43	-0.149684		926.575	0.28113		1023.43	-0.0938078		926.575	0.28329		1023.43	-0.0996897		926.575	0.225622		1023.43	-0.070597
931.03	0.51909		1028.35	-0.2612		930.703	0.429061		1028.35	-0.201785		931.03	0.343216		1028.35	-0.149757		931.03	0.281223		1028.35	-0.0938586		931.03	0.283391		1028.35	-0.0997723		931.03	0.225817		1028.35	-0.0706251
935.484	0.51909		1033.27	-0.261255		935.156	0.429118		1033.27	-0.201825		935.484	0.343237		1033.27	-0.149829		935.484	0.281314		1033.27	-0.0939087		935.484	0.28349		1033.27	-0.0998539		935.484	0.226011		1033.27	-0.0706527
939.939	0.51909		1038.19	-0.261309		939.609	0.429174		1038.19	-0.201865		939.939	0.343259		1038.19	-0.1499		939.939	0.281404		1038.19	-0.0939582		939.939	0.283587		1038.19	-0.0999345		939.939	0.226202		1038.19	-0.0706799
944.394	0.51909		1043.11	-0.261363		944.063	0.429228		1043.11	-0.201904		944.394	0.343279		1043.11	-0.14997		944.394	0.281492		1043.11	-0.094007		944.394	0.283682		1043.11	-0.100014		944.394	0.226391		1043.11	-0.0707067
948.848	0.51909		1048.03	-0.261415		948.516	0.429282		1048.03	-0.201942		948.848	0.343299		1048.03	-0.150039		948.848	0.281579		1048.03	-0.0940551		948.848	0.283776		1048.03	-0.100093		948.848	0.226577		1048.03	-0.070733
953.303	0.51909		1052.95	-0.261467		952.969	0.429334		1052.95	-0.201979		953.303	0.343319		1052.95	-0.150107		953.303	0.281665		1052.95	-0.0941026		953.303	0.283869		1052.95	-0.100171		953.303	0.226762		1052.95	-0.0707589
957.758	0.51909		1057.87	-0.261517		957.422	0.429385		1057.87	-0.202016		957.758	0.343338		1057.87	-0.150174		957.758	0.281749		1057.87	-0.0941494		957.758	0.28396		1057.87	-0.100247		957.758	0.226944		1057.87	-0.0707844
962.213	0.51909		1062.79	-0.261567		961.875	0.429435		1062.79	-0.202052		962.213	0.343357		1062.79	-0.15024		962.213	0.281831		1062.79	-0.0941956		962.213	0.284049		1062.79	-0.100323		962.213	0.227125		1062.79	-0.0708094
966.667	0.51909		1067.71	-0.261616		966.328	0.429485		1067.71	-0.202088		966.667	0.343375		1067.71	-0.150305		966.667	0.281912		1067.71	-0.0942412		966.667	0.284137		1067.71	-0.100398		966.667	0.227303		1067.71	-0.0708341
971.122	0.51909		1072.63	-0.261664		970.781	0.429533		1072.63	-0.202123		971.122	0.343392		1072.63	-0.150369		971.122	0.281992		1072.63	-0.0942862		971.122	0.284223		1072.63	-0.100472		971.122	0.22748		1072.63	-0.0708584
975.577	0.51909		1077.55	-0.261711		975.234	0.42958		1077.55	-0.202158		975.577	0.34341		1077.55	-0.150432		975.577	0.28207		1077.55	-0.0943305		975.577	0.284308		1077.55	-0.100546		975.577	0.227654		1077.55	-0.0708823
980.031	0.51909		1082.47	-0.261757		979.688	0.429627		1082.47	-0.202191		980.031	0.343426		1082.47	-0.150494		980.031	0.282147		1082.47	-0.0943743		980.031	0.284391		1082.47	-0.100618		980.031	0.227826		1082.47	-0.0709058
984.486	0.51909		1087.39	-0.261802		984.141	0.429672		1087.39	-0.202225		984.486	0.343443		1087.39	-0.150555		984.486	0.282223		1087.39	-0.0944175		984.486	0.284473		1087.39	-0.10069		984.486	0.227997		1087.39	-0.0709289
988.941	0.51909		1092.31	-0.261847		988.594	0.429716		1092.31	-0.202258		988.941	0.343459		1092.31	-0.150616		988.941	0.282297		1092.31	-0.0944601		988.941	0.284554		1092.31	-0.10076		988.941	0.228165		1092.31	-0.0709517
993.395	0.51909		1097.23	-0.26189		993.047	0.42976		1097.23	-0.20229		993.395	0.343474		1097.23	-0.150675		993.395	0.28237		1097.23	-0.0945021		993.395	0.284633		1097.23	-0.10083		993.395	0.228331		1097.23	-0.0709741
997.85	0.51909		1102.15	-0.261933		997.5	0.429803		1102.15	-0.202321		997.85	0.343489		1102.15	-0.150734		997.85	0.282442		1102.15	-0.0945436		997.85	0.284711		1102.15	-0.100899		997.85	0.228496		1102.15	-0.0709961
1002.3	0.51909		1107.07	-0.261976		1001.95	0.429844		1107.07	-0.202353		1002.3	0.343504		1107.07	-0.150792		1002.3	0.282513		1107.07	-0.0945845		1002.3	0.284787		1107.07	-0.100967		1002.3	0.228659		1107.07	-0.0710178
1006.76	0.51909		1111.99	-0.262017		1006.41	0.429885		1111.99	-0.202383		1006.76	0.343518		1111.99	-0.150849		1006.76	0.282582		1111.99	-0.0946249		1006.76	0.284863		1111.99	-0.101034		1006.76	0.22882		1111.99	-0.0710391
1011.21	0.51909		1116.91	-0.262058		1010.86	0.429926		1116.91	-0.202413		1011.21	0.343532		1116.91	-0.150905		1011.21	0.28265		1116.91	-0.0946647		1011.21	0.284936		1116.91	-0.101101		1011.21	0.228979		1116.91	-0.0710601
1015.67	0.51909		1121.83	-0.262098		1015.31	0.429965		1121.83	-0.202443		1015.67	0.343545		1121.83	-0.15096		1015.67	0.282717		1121.83	-0.094704		1015.67	0.285009		1121.83	-0.101167		1015.67	0.229136		1121.83	-0.0710807
1020.12	0.51909		1126.75	-0.262137		1019.77	0.430003		1126.75	-0.202472		1020.12	0.343558		1126.75	-0.151015		1020.12	0.282783		1126.75	-0.0947427		1020.12	0.285081		1126.75	-0.101232		1020.12	0.229291		1126.75	-0.071101
1024.58	0.51909		1131.67	-0.262176		1024.22	0.430041		1131.67	-0.202501		1024.58	0.343571		1131.67	-0.151069		1024.58	0.282848		1131.67	-0.0947809		1024.58	0.285151		1131.67	-0.101296		1024.58	0.229445		1131.67	-0.071121
1029.03	0.51909		1136.59	-0.262213		1028.67	0.430078		1136.59	-0.202529		1029.03	0.343584		1136.59	-0.151122		1029.03	0.282912		1136.59	-0.0948187		1029.03	0.28522		1136.59	-0.101359		1029.03	0.229597		1136.59	-0.0711407
1033.49	0.51909		1141.51	-0.262251		1033.13	0.430114		1141.51	-0.202557		1033.49	0.343596		1141.51	-0.151174		1033.49	0.282974		1141.51	-0.0948559		1033.49	0.285288		1141.51	-0.101422		1033.49	0.229747		1141.51	-0.07116
1037.94	0.51909		1146.43	-0.262287		1037.58	0.43015		1146.43	-0.202584		1037.94	0.343608		1146.43	-0.151225		1037.94	0.283036		1146.43	-0.0948926		1037.94	0.285355		1146.43	-0.101484		1037.94	0.229895		1146.43	-0.0711791
1042.4	0.51909		1151.35	-0.262323		1042.03	0.430185		1151.35	-0.202611		1042.4	0.343619		1151.35	-0.151276		1042.4	0.283096		1151.35	-0.0949288		1042.4	0.28542		1151.35	-0.101545		1042.4	0.230042		1151.35	-0.0711978
1046.85	0.51909		1156.27	-0.262358		1046.48	0.430219		1156.27	-0.202637		1046.85	0.34363		1156.27	-0.151326		1046.85	0.283155		1156.27	-0.0949645		1046.85	0.285485		1156.27	-0.101605		1046.85	0.230187		1156.27	-0.0712162
1051.31	0.51909		1161.19	-0.262393		1050.94	0.430252		1161.19	-0.202663		1051.31	0.343641		1161.19	-0.151375		1051.31	0.283214		1161.19	-0.0949998		1051.31	0.285548		1161.19	-0.101665		1051.31	0.23033		1161.19	-0.0712344
1055.76	0.51909		1166.11	-0.262427		1055.39	0.430285		1166.11	-0.202689		1055.76	0.343652		1166.11	-0.151424		1055.76	0.283271		1166.11	-0.0950345		1055.76	0.28561		1166.11	-0.101724		1055.76	0.230472		1166.11	-0.0712522
1060.22	0.51909		1171.03	-0.26246		1059.84	0.430317		1171.03	-0.202714		1060.22	0.343662		1171.03	-0.151472		1060.22	0.283328		1171.03	-0.0950688		1060.22	0.285672		1171.03	-0.101782		1060.22	0.230612		1171.03	-0.0712698
1064.67	0.51909		1175.95	-0.262493		1064.3	0.430349		1175.95	-0.202738		1064.67	0.343672		1175.95	-0.151519		1064.67	0.283383		1175.95	-0.0951027		1064.67	0.285732		1175.95	-0.10184		1064.67	0.230751		1175.95	-0.0712871
1069.13	0.51909		1180.88	-0.262525		1068.75	0.430379		1180.88	-0.202763		1069.13	0.343682		1180.88	-0.151565		1069.13	0.283437		1180.88	-0.0951361		1069.13	0.285791		1180.88	-0.101897		1069.13	0.230888		1180.88	-0.0713041
1073.58	0.51909		1185.8	-0.262557		1073.2	0.430409		1185.8	-0.202787		1073.58	0.343692		1185.8	-0.151611		1073.58	0.283491		1185.8	-0.095169		1073.58	0.285849		1185.8	-0.101953		1073.58	0.231023		1185.8	-0.0713208
1078.03	0.51909		1190.72	-0.262588		1077.66	0.430439		1190.72	-0.20281		1078.03	0.343701		1190.72	-0.151656		1078.03	0.283544		1190.72	-0.0952015		1078.03	0.285906		1190.72	-0.102009		1078.03	0.231157		1190.72	-0.0713373
1082.49	0.51909		1195.64	-0.262618		1082.11	0.430468		1195.64	-0.202833		1082.49	0.34371		1195.64	-0.151701		1082.49	0.283595		1195.64	-0.0952335		1082.49	0.285963		1195.64	-0.102064		1082.49	0.231289		1195.64	-0.0713535
1086.94	0.51909		1200.56	-0.262648		1086.56	0.430496		1200.56	-0.202856		1086.94	0.343719		1200.56	-0.151745		1086.94	0.283646		1200.56	-0.0952652		1086.94	0.286018		1200.56	-0.102118		1086.94	0.23142		1200.56	-0.0713694
1091.4	0.51909		1205.48	-0.262678		1091.02	0.430524		1205.48	-0.202878		1091.4	0.343728		1205.48	-0.151788		1091.4	0.283696		1205.48	-0.0952964		1091.4	0.286072		1205.48	-0.102172		1091.4	0.23155		1205.48	-0.0713851
1095.85	0.51909		1210.4	-0.262706		1095.47	0.430551		1210.4	-0.2029		1095.85	0.343736		1210.4	-0.151831		1095.85	0.283745		1210.4	-0.0953271		1095.85	0.286126		1210.4	-0.102225		1095.85	0.231677		1210.4	-0.0714005
1100.31	0.51909		1215.32	-0.262735		1099.92	0.430578		1215.32	-0.202922		1100.31	0.343744		1215.32	-0.151872		1100.31	0.283794		1215.32	-0.0953575		1100.31	0.286178		1215.32	-0.102277		1100.31	0.231804		1215.32	-0.0714157
1104.76	0.51909		1220.24	-0.262763		1104.38	0.430604		1220.24	-0.202943		1104.76	0.343752		1220.24	-0.151914		1104.76	0.283841		1220.24	-0.0953875		1104.76	0.28623		1220.24	-0.102329		1104.76	0.231929		1220.24	-0.0714306
1109.22	0.51909		1225.16	-0.26279		1108.83	0.43063		1225.16	-0.202964		1109.22	0.34376		1225.16	-0.151955		1109.22	0.283888		1225.16	-0.095417		1109.22	0.28628		1225.16	-0.10238		1109.22	0.232052		1225.16	-0.0714453
1113.67	0.51909		1230.08	-0.262817		1113.28	0.430655		1230.08	-0.202984		1113.67	0.343767		1230.08	-0.151995		1113.67	0.283934		1230.08	-0.0954462		1113.67	0.28633		1230.08	-0.10243		1113.67	0.232174		1230.08	-0.0714598
1118.13	0.51909		1235	-0.262843		1117.73	0.43068		1235	-0.203004		1118.13	0.343775		1235	-0.152034		1118.13	0.283979		1235	-0.0954749		1118.13	0.286379		1235	-0.10248		1118.13	0.232295		1235	-0.071474
1122.58	0.51909		1239.92	-0.262869		1122.19	0.430704		1239.92	-0.203024		1122.58	0.343782		1239.92	-0.152073		1122.58	0.284023		1239.92	-0.0955033		1122.58	0.286427		1239.92	-0.102529		1122.58	0.232414		1239.92	-0.071488
1127.04	0.51909		1244.84	-0.262894		1126.64	0.430727		1244.84	-0.203044		1127.04	0.343789		1244.84	-0.152112		1127.04	0.284066		1244.84	-0.0955313		1127.04	0.286475		1244.84	-0.102578		1127.04	0.232532		1244.84	-0.0715018
1131.49	0.51909		1249.76	-0.262919		1131.09	0.43075		1249.76	-0.203063		1131.49	0.343795		1249.76	-0.15215		1131.49	0.284109		1249.76	-0.0955589		1131.49	0.286521		1249.76	-0.102626		1131.49	0.232649		1249.76	-0.0715153
1135.95	0.51909		1254.68	-0.262944		1135.55	0.430773		1254.68	-0.203082		1135.95	0.343802		1254.68	-0.152187		1135.95	0.284151		1254.68	-0.0955862		1135.95	0.286567		1254.68	-0.102674		1135.95	0.232764		1254.68	-0.0715286
1140.4	0.51909		1259.6	-0.262968		1140	0.430795		1259.6	-0.2031		1140.4	0.343808		1259.6	-0.152224		1140.4	0.284193		1259.6	-0.0956131		1140.4	0.286612		1259.6	-0.102721		1140.4	0.232878		1259.6	-0.0715418

## Sheet: Figure 6
	PTx(fluorescece intensity)						gdPT (fluorescece intensity)						PTx (melting temperature, °C)			gdPT (melting temperature, °C)
Temperature (°C)	n1	n2	n3	ave	std	Temperature (°C)	n1	n2	n3	ave	std		n1	n2	n3	n1	n2	n3
31.15	-0.492625	0.138777	0.827218	0.15779	0.538991	31.15	-1.06641	0.45264	0.613769	-1.66533e-15	0.756928		58.35	58.51	58.15	60.67	60.76	60.43
33.55	-0.0597949	-0.0737327	0.866103	0.244192	0.439795	33.55	-0.374638	0.874361	0.787152	0.428958	0.569343
36.05	0.0656761	0.0242258	0.433695	0.174532	0.184035	36.05	0.583272	1.41117	1.07363	1.02269	0.339901
38.5	0.194748	-0.0328312	0.0165244	0.0594803	0.0977478	38.5	1.49935	1.78669	1.52066	1.60224	0.13072
41	0.059886	-0.128304	0.0684175	-1.71159e-16	0.0907911	41	1.75649	1.71685	1.59889	1.69074	0.0669355
43.55	-0.0568998	0.0683224	0.0579299	0.0231175	0.0567397	43.55	1.58666	1.46015	1.61561	1.55414	0.0675027
46.05	0.170384	0.209863	0.0200204	0.133423	0.0817911	46.05	1.43575	1.54046	1.7654	1.58054	0.137532
48.5	1.13542	0.22036	0.662317	0.6727	0.373645	48.5	1.65972	1.61025	1.43741	1.56913	0.095305
50.95	3.62565	2.26184	3.60602	3.1645	0.638327	50.95	2.71509	2.07581	1.84086	2.21059	0.369407
53.45	11.7745	9.26223	12.023	11.0199	1.24699	53.45	5.85206	5.39921	5.43672	5.56267	0.205207
55.95	29.5183	23.49	30.2184	27.7422	3.02031	55.95	14.6663	14.1595	15.7789	14.8682	0.676347
58.45	52.1771	43.799	57.7447	51.2403	5.73172	58.45	29.7728	29.3623	34.9043	31.3465	2.52133
60.95	69.6936	61.2699	80.3811	70.4482	7.82033	60.95	47.6448	48.0948	57.8636	51.2011	4.71468
63.45	80.1203	71.7365	92.3265	81.3944	8.45398	63.45	65.2638	66.399	78.4457	70.0362	5.96449
65.95	90.0927	81.1541	102.054	91.1002	8.56193	65.95	81.2167	82.4411	94.834	86.1639	6.15099
68.35	98.3162	88.0614	109.033	98.4703	8.56247	68.35	91.9532	92.7228	105.678	96.7846	6.29624
70.75	100.641	89.0014	110.358	100	8.73044	70.75	95.2765	95.717	109.007	100	6.3711
73.35	99.7333	87.1239	107.881	98.2462	8.53922	73.35	93.6255	94.4621	106.736	98.2745	5.99282
75.95	97.0058	83.7503	103.157	94.6378	8.09784	75.95	90.4162	91.4301	102.583	94.8099	5.51222
